# Supplementary material for: Implementation fidelity of school oral health programs at a District in South Africa
Source: PLoS One. 2020 Nov 17;15(11):e0241988. doi: 10.1371/journal.pone.0241988 (PMC7671500; doi:10.1371/journal.pone.0241988)
Supplement: S1 Dataset — (XLS) [file pone.0241988.s002.xls]

## Sheet: Sheet1
School	grade	Age	Gender	D	M	F	DMFT	Setting	Servicesoffered17	FidCon1	FidCon2	FidCon3	FidCon4	FidCon5	FidCon6	FidCon7	FidCon8	FidCon9	FidCon10	Coverage	NoChildseen	TotalCSc	Frequencyyr	Durationhrd	MQual1	MQual2	MQual3	MPR1	MPR2	MPR3	MPR4	MFS1	MFS2	MFS3	MFS4	school2	sex1	res	serviceoff	grades	agecat	contents	Durationcat	coverage2	frequency2	qual	partresp	facilstrategy	Fidelity
Mn	7	13	F	4	0	2	6	Urban	Superv Brushing	0	0	0	1	1	1	0	1	0	0	181	205	403	2	2	1	0	1	1	1	0	0	1	0	1	1	Mn	Female	Urban	Superv Brushing	Grade 7	8-16 years	4	0	High	High	2	2	3	7
Mn	7	13	F	4	0	2	6	Urban	Superv Brushing	0	0	0	1	1	1	0	1	0	0	181	205	403	2	2	1	0	1	1	1	0	0	1	0	1	1	Mn	Female	Urban	Superv Brushing	Grade 7	8-16 years	4	0	High	High	2	2	3	7
Mn	7	12	F	0	0	0	0	Urban	Superv Brushing	0	0	0	1	1	1	0	1	0	0	181	205	403	2	2	1	0	1	1	1	0	0	1	0	1	1	Mn	Female	Urban	Superv Brushing	Grade 7	8-16 years	4	0	High	High	2	2	3	7
Mn	7	13	M	0	0	0	0	Urban	Superv Brushing	0	0	0	1	1	1	0	1	0	0	181	205	403	2	2	1	0	1	1	1	0	0	1	0	0	1	Mn	Male	Urban	Superv Brushing	Grade 7	8-16 years	4	0	High	High	2	2	2	7
Mn	7	13	M	0	0	0	0	Urban	Superv Brushing	0	0	0	1	1	1	0	1	0	0	181	205	403	2	2	1	0	1	1	1	0	0	1	0	0	1	Mn	Male	Urban	Superv Brushing	Grade 7	8-16 years	4	0	High	High	2	2	2	7
Mn	7	13	M	2	0	0	2	Urban	Superv Brushing	0	0	0	1	1	1	0	1	0	0	181	205	403	2	2	1	0	1	1	1	0	0	1	0	0	1	Mn	Male	Urban	Superv Brushing	Grade 7	8-16 years	4	0	High	High	2	2	2	7
Mn	7	13	M	0	0	0	0	Urban	Superv Brushing	0	0	0	1	1	1	0	1	0	0	181	205	403	2	2	1	0	1	1	1	0	0	1	0	0	1	Mn	Male	Urban	Superv Brushing	Grade 7	8-16 years	4	0	High	High	2	2	2	7
Mn	7	13	M	0	0	0	0	Urban	Superv Brushing	0	0	0	1	1	1	0	1	0	0	181	205	403	2	2	1	0	1	1	1	0	0	1	0	0	1	Mn	Male	Urban	Superv Brushing	Grade 7	8-16 years	4	0	High	High	2	2	2	7
Mn	7	13	M	0	0	3	3	Urban	Superv Brushing	0	0	0	1	1	1	0	1	0	0	181	205	403	2	2	1	0	1	1	1	0	0	1	0	0	1	Mn	Male	Urban	Superv Brushing	Grade 7	8-16 years	4	0	High	High	2	2	2	7
Mn	7	13	M	0	0	0	0	Urban	Superv Brushing	0	0	0	1	1	1	0	1	0	0	181	205	403	2	2	1	0	1	1	1	0	0	1	0	0	1	Mn	Male	Urban	Superv Brushing	Grade 7	8-16 years	4	0	High	High	2	2	2	7
Mn	7	14	M	0	0	0	0	Urban	Superv Brushing	0	0	0	1	1	1	0	1	0	0	181	205	403	2	2	1	0	1	1	1	0	0	1	0	0	1	Mn	Male	Urban	Superv Brushing	Grade 7	8-16 years	4	0	High	High	2	2	2	7
Mn	7	13	F	1	0	3	4	Urban	Superv Brushing	0	0	0	1	1	1	0	1	0	0	181	205	403	2	2	1	0	1	1	1	0	0	1	0	0	1	Mn	Female	Urban	Superv Brushing	Grade 7	8-16 years	4	0	High	High	2	2	2	7
Mn	7	12	F	1	1	2	4	Urban	Superv Brushing	0	0	0	1	1	1	0	1	0	0	181	205	403	2	2	1	0	1	1	1	0	0	1	0	0	1	Mn	Female	Urban	Superv Brushing	Grade 7	8-16 years	4	0	High	High	2	2	2	7
Mn	7	13	F	0	0	0	0	Urban	Superv Brushing	0	0	0	1	1	1	0	1	0	0	181	205	403	2	2	1	0	1	1	1	0	0	1	0	0	1	Mn	Female	Urban	Superv Brushing	Grade 7	8-16 years	4	0	High	High	2	2	2	7
Mn	7	13	F	0	0	1	1	Urban	Superv Brushing	0	0	0	1	1	1	0	1	0	0	181	205	403	2	2	1	0	1	1	1	0	0	1	0	0	1	Mn	Female	Urban	Superv Brushing	Grade 7	8-16 years	4	0	High	High	2	2	2	7
Mn	7	12	F	1	0	0	1	Urban	Superv Brushing	0	0	0	1	1	1	0	1	0	0	181	205	403	2	2	1	0	1	1	1	0	0	1	0	0	1	Mn	Female	Urban	Superv Brushing	Grade 7	8-16 years	4	0	High	High	2	2	2	7
Mn	7	14	F	0	0	0	0	Urban	Superv Brushing	0	0	0	1	1	1	0	1	0	0	181	205	403	2	2	1	0	1	1	1	0	0	1	0	0	1	Mn	Female	Urban	Superv Brushing	Grade 7	8-16 years	4	0	High	High	2	2	2	7
Mn	7	14	F	0	0	0	0	Urban	Superv Brushing	0	0	0	1	1	1	0	1	0	0	181	205	403	2	2	1	0	1	1	1	0	0	1	0	0	1	Mn	Female	Urban	Superv Brushing	Grade 7	8-16 years	4	0	High	High	2	2	2	7
Mn	7	14	F	1	0	0	1	Urban	Superv Brushing	0	0	0	1	1	1	0	1	0	0	181	205	403	2	2	1	0	1	1	1	0	0	1	0	0	1	Mn	Female	Urban	Superv Brushing	Grade 7	8-16 years	4	0	High	High	2	2	2	7
Mn	7	13	F	0	0	0	0	Urban	Superv Brushing	0	0	0	1	1	1	0	1	0	0	181	205	403	2	2	1	0	1	1	1	0	0	1	0	0	1	Mn	Female	Urban	Superv Brushing	Grade 7	8-16 years	4	0	High	High	2	2	2	7
Mn	7	13	F	2	0	0	2	Urban	Superv Brushing	0	0	0	1	1	1	0	1	0	0	181	205	403	2	2	1	0	1	1	1	0	0	1	0	0	1	Mn	Female	Urban	Superv Brushing	Grade 7	8-16 years	4	0	High	High	2	2	2	7
Mn	7	13	M	0	0	0	0	Urban	Superv Brushing	0	0	0	1	1	1	0	1	0	0	181	205	403	2	2	1	0	1	1	1	0	0	1	0	0	1	Mn	Male	Urban	Superv Brushing	Grade 7	8-16 years	4	0	High	High	2	2	2	7
Mn	7	13	F	0	0	0	0	Urban	Superv Brushing	0	0	0	1	1	1	0	1	0	0	181	205	403	2	2	1	0	1	1	1	0	0	1	0	0	1	Mn	Female	Urban	Superv Brushing	Grade 7	8-16 years	4	0	High	High	2	2	2	7
Mn	7	13	F	1	0	0	1	Urban	Superv Brushing	0	0	0	1	1	1	0	1	0	0	181	205	403	2	2	1	0	1	1	1	0	0	1	0	0	1	Mn	Female	Urban	Superv Brushing	Grade 7	8-16 years	4	0	High	High	2	2	2	7
Mn	7	12	F	11	2	0	13	Urban	Superv Brushing	0	0	0	1	1	1	0	1	0	0	181	205	403	2	2	1	0	1	1	1	0	0	1	0	0	1	Mn	Female	Urban	Superv Brushing	Grade 7	8-16 years	4	0	High	High	2	2	2	7
Mn	7	14	F	0	0	0	0	Urban	Superv Brushing	0	0	0	1	1	1	0	1	0	0	181	205	403	2	2	1	0	1	1	1	0	0	1	0	0	1	Mn	Female	Urban	Superv Brushing	Grade 7	8-16 years	4	0	High	High	2	2	2	7
Mn	7	13	F	0	0	0	0	Urban	Superv Brushing	0	0	0	1	1	1	0	1	0	0	181	205	403	2	2	1	0	1	1	1	0	0	1	0	0	1	Mn	Female	Urban	Superv Brushing	Grade 7	8-16 years	4	0	High	High	2	2	2	7
Mn	7	12	F	1	0	0	1	Urban	Superv Brushing	0	0	0	1	1	1	0	1	0	0	181	205	403	2	2	1	0	1	1	1	0	0	1	0	0	1	Mn	Female	Urban	Superv Brushing	Grade 7	8-16 years	4	0	High	High	2	2	2	7
Mn	7	13	F	0	0	0	0	Urban	Superv Brushing	0	0	0	1	1	1	0	1	0	0	181	205	403	2	2	1	0	1	1	1	0	0	1	0	0	1	Mn	Female	Urban	Superv Brushing	Grade 7	8-16 years	4	0	High	High	2	2	2	7
Mn	7	13	F	0	0	0	0	Urban	Superv Brushing	0	0	0	1	1	1	0	1	0	0	181	205	403	2	2	1	0	1	1	1	0	0	1	0	0	1	Mn	Female	Urban	Superv Brushing	Grade 7	8-16 years	4	0	High	High	2	2	2	7
Mn	7	12	F	6	0	0	6	Urban	Superv Brushing	0	0	0	1	1	1	0	1	0	0	181	205	403	2	2	1	0	1	1	1	0	0	1	0	0	1	Mn	Female	Urban	Superv Brushing	Grade 7	8-16 years	4	0	High	High	2	2	2	7
Mn	7	13	M	0	0	0	0	Urban	Superv Brushing	0	0	0	1	1	1	0	1	0	0	181	205	403	2	2	1	0	1	1	1	0	0	1	0	0	1	Mn	Male	Urban	Superv Brushing	Grade 7	8-16 years	4	0	High	High	2	2	2	7
Mn	7	13	M	0	0	0	0	Urban	Superv Brushing	0	0	0	1	1	1	0	1	0	0	181	205	403	2	2	1	0	1	1	1	0	0	1	0	0	1	Mn	Male	Urban	Superv Brushing	Grade 7	8-16 years	4	0	High	High	2	2	2	7
Mn	7	13	M	0	0	0	0	Urban	Superv Brushing	0	0	0	1	1	1	0	1	0	0	181	205	403	2	2	1	0	1	1	1	0	0	1	0	0	1	Mn	Male	Urban	Superv Brushing	Grade 7	8-16 years	4	0	High	High	2	2	2	7
Mn	7	13	M	0	0	0	0	Urban	Superv Brushing	0	0	0	1	1	1	0	1	0	0	181	205	403	2	2	1	0	1	1	1	0	0	1	0	0	1	Mn	Male	Urban	Superv Brushing	Grade 7	8-16 years	4	0	High	High	2	2	2	7
Mn	7	13	M	0	0	0	0	Urban	Superv Brushing	0	0	0	1	1	1	0	1	0	0	181	205	403	2	2	1	0	1	1	1	0	0	1	0	0	1	Mn	Male	Urban	Superv Brushing	Grade 7	8-16 years	4	0	High	High	2	2	2	7
Mn	7	14	M	0	0	2	2	Urban	Superv Brushing	0	0	0	1	1	1	0	1	0	0	181	205	403	2	2	1	0	1	1	1	0	0	1	0	0	1	Mn	Male	Urban	Superv Brushing	Grade 7	8-16 years	4	0	High	High	2	2	2	7
Mn	7	14	M	0	0	0	0	Urban	Superv Brushing	0	0	0	1	1	1	0	1	0	0	181	205	403	2	2	1	0	1	1	1	0	0	1	0	0	1	Mn	Male	Urban	Superv Brushing	Grade 7	8-16 years	4	0	High	High	2	2	2	7
Mn	7	14	M	6	0	0	6	Urban	Superv Brushing	0	0	0	1	1	1	0	1	0	0	181	205	403	2	2	1	0	1	1	1	0	0	1	0	0	1	Mn	Male	Urban	Superv Brushing	Grade 7	8-16 years	4	0	High	High	2	2	2	7
Mn	7	14	M	3	0	0	3	Urban	Superv Brushing	0	0	0	1	1	1	0	1	0	0	181	205	403	2	2	1	0	1	1	1	0	0	1	0	0	1	Mn	Male	Urban	Superv Brushing	Grade 7	8-16 years	4	0	High	High	2	2	2	7
Mn	7	14	M	2	0	0	2	Urban	Superv Brushing	0	0	0	1	1	1	0	1	0	0	181	205	403	2	2	1	0	1	1	1	0	0	1	0	0	1	Mn	Male	Urban	Superv Brushing	Grade 7	8-16 years	4	0	High	High	2	2	2	7
Mn	7	14	M	0	0	0	0	Urban	Superv Brushing	0	0	0	1	1	1	0	1	0	0	181	205	403	2	2	1	0	1	1	1	0	0	1	0	0	1	Mn	Male	Urban	Superv Brushing	Grade 7	8-16 years	4	0	High	High	2	2	2	7
Mn	7	14	M	4	0	0	4	Urban	Superv Brushing	0	0	0	1	1	1	0	1	0	0	181	205	403	2	2	1	0	1	1	1	0	0	1	0	0	1	Mn	Male	Urban	Superv Brushing	Grade 7	8-16 years	4	0	High	High	2	2	2	7
Mn	7	14	M	0	0	0	0	Urban	Superv Brushing	0	0	0	1	1	1	0	1	0	0	181	205	403	2	2	1	0	1	1	1	0	0	1	0	0	1	Mn	Male	Urban	Superv Brushing	Grade 7	8-16 years	4	0	High	High	2	2	2	7
Mn	7	13	M	2	0	0	2	Urban	Superv Brushing	0	0	0	1	1	1	0	1	0	0	181	205	403	2	2	1	0	1	1	1	0	0	1	0	0	1	Mn	Male	Urban	Superv Brushing	Grade 7	8-16 years	4	0	High	High	2	2	2	7
Mn	7	13	M	1	0	0	1	Urban	Superv Brushing	0	0	0	1	1	1	0	1	0	0	181	205	403	2	2	1	0	1	1	1	0	0	1	0	0	1	Mn	Male	Urban	Superv Brushing	Grade 7	8-16 years	4	0	High	High	2	2	2	7
Mn	7	13	M	0	0	0	0	Urban	Superv Brushing	0	0	0	1	1	1	0	1	0	0	181	205	403	2	2	1	0	1	1	1	0	0	1	0	0	1	Mn	Male	Urban	Superv Brushing	Grade 7	8-16 years	4	0	High	High	2	2	2	7
Mn	7	13	M	0	0	0	0	Urban	Superv Brushing	0	0	0	1	1	1	0	1	0	0	181	205	403	2	2	1	0	1	1	1	0	0	1	0	0	1	Mn	Male	Urban	Superv Brushing	Grade 7	8-16 years	4	0	High	High	2	2	2	7
Mn	7	13	M	0	0	0	0	Urban	Superv Brushing	0	0	0	1	1	1	0	1	0	0	181	205	403	2	2	1	0	1	1	1	0	0	1	0	0	1	Mn	Male	Urban	Superv Brushing	Grade 7	8-16 years	4	0	High	High	2	2	2	7
Mn	7	13	M	0	0	0	0	Urban	Superv Brushing	0	0	0	1	1	1	0	1	0	0	181	205	403	2	2	1	0	1	1	1	0	0	1	0	0	1	Mn	Male	Urban	Superv Brushing	Grade 7	8-16 years	4	0	High	High	2	2	2	7
Mn	7	13	M	0	0	0	0	Urban	Superv Brushing	0	0	0	1	1	1	0	1	0	0	181	205	403	2	2	1	0	1	1	1	0	0	1	0	0	1	Mn	Male	Urban	Superv Brushing	Grade 7	8-16 years	4	0	High	High	2	2	2	7
Mn	1	7	F	2	0	0	2	Urban	Superv Brushing	0	0	0	1	1	1	0	1	0	0	181	205	403	2	2	1	0	1	1	1	0	0	1	0	0	1	Mn	Female	Urban	Superv Brushing	Grade 1	6-7 years	4	0	High	High	2	2	2	7
Mn	1	7	F	0	0	0	0	Urban	Superv Brushing	0	0	0	1	1	1	0	1	0	0	181	205	403	2	2	1	0	1	1	1	0	0	1	0	0	1	Mn	Female	Urban	Superv Brushing	Grade 1	6-7 years	4	0	High	High	2	2	2	7
Mn	1	7	M	0	0	0	0	Urban	Superv Brushing	0	0	0	1	1	1	0	1	0	0	181	205	403	2	2	1	0	1	1	1	0	0	1	0	0	1	Mn	Male	Urban	Superv Brushing	Grade 1	6-7 years	4	0	High	High	2	2	2	7
Mn	1	7	F	0	0	0	0	Urban	Superv Brushing	0	0	0	1	1	1	0	1	0	0	181	205	403	2	2	1	0	1	1	1	0	0	1	0	0	1	Mn	Female	Urban	Superv Brushing	Grade 1	6-7 years	4	0	High	High	2	2	2	7
Mn	1	7	F	0	0	0	0	Urban	Superv Brushing	0	0	0	1	1	1	0	1	0	0	181	205	403	2	2	1	0	1	1	1	0	0	1	0	0	1	Mn	Female	Urban	Superv Brushing	Grade 1	6-7 years	4	0	High	High	2	2	2	7
Mn	1	8	F	0	0	0	0	Urban	Superv Brushing	0	0	0	1	1	1	0	1	0	0	181	205	403	2	2	1	0	1	1	1	0	0	1	0	0	1	Mn	Female	Urban	Superv Brushing	Grade 1	8-16 years	4	0	High	High	2	2	2	7
Mn	1	6	F	0	0	0	0	Urban	Superv Brushing	0	0	0	1	1	1	0	1	0	0	181	205	403	2	2	1	0	1	1	1	0	0	1	0	0	1	Mn	Female	Urban	Superv Brushing	Grade 1	6-7 years	4	0	High	High	2	2	2	7
Mn	1	6	F	0	0	0	0	Urban	Superv Brushing	0	0	0	1	1	1	0	1	0	0	181	205	403	2	2	1	0	1	1	1	0	0	1	0	0	1	Mn	Female	Urban	Superv Brushing	Grade 1	6-7 years	4	0	High	High	2	2	2	7
Mn	1	6	F	0	0	0	0	Urban	Superv Brushing	0	0	0	1	1	1	0	1	0	0	181	205	403	2	2	1	0	1	1	1	0	0	1	0	0	1	Mn	Female	Urban	Superv Brushing	Grade 1	6-7 years	4	0	High	High	2	2	2	7
Mn	1	6	M	0	0	0	0	Urban	Superv Brushing	0	0	0	1	1	1	0	1	0	0	181	205	403	2	2	1	0	1	1	1	0	0	1	0	0	1	Mn	Male	Urban	Superv Brushing	Grade 1	6-7 years	4	0	High	High	2	2	2	7
Mn	1	7	F	0	0	0	0	Urban	Superv Brushing	0	0	0	1	1	1	0	1	0	0	181	205	403	2	2	1	0	1	1	1	0	0	1	0	0	1	Mn	Female	Urban	Superv Brushing	Grade 1	6-7 years	4	0	High	High	2	2	2	7
Mn	1	8	M	0	2	0	2	Urban	Superv Brushing	0	0	0	1	1	1	0	1	0	0	181	205	403	2	2	1	0	1	1	1	0	0	1	0	0	1	Mn	Male	Urban	Superv Brushing	Grade 1	8-16 years	4	0	High	High	2	2	2	7
Mn	1	6	M	1	2	0	3	Urban	Superv Brushing	0	0	0	1	1	1	0	1	0	0	181	205	403	2	2	1	0	1	1	1	0	0	1	0	0	1	Mn	Male	Urban	Superv Brushing	Grade 1	6-7 years	4	0	High	High	2	2	2	7
Mn	1	7	F	0	0	0	0	Urban	Superv Brushing	0	0	0	1	1	1	0	1	0	0	181	205	403	2	2	1	0	1	1	1	0	0	1	0	0	1	Mn	Female	Urban	Superv Brushing	Grade 1	6-7 years	4	0	High	High	2	2	2	7
Mn	1	6	M	0	0	0	0	Urban	Superv Brushing	0	0	0	1	1	1	0	1	0	0	181	205	403	2	2	1	0	1	1	1	0	0	1	0	0	1	Mn	Male	Urban	Superv Brushing	Grade 1	6-7 years	4	0	High	High	2	2	2	7
Mn	1	7	M	0	0	0	0	Urban	Superv Brushing	0	0	0	1	1	1	0	1	0	0	181	205	403	2	2	1	0	1	1	1	0	0	1	0	0	1	Mn	Male	Urban	Superv Brushing	Grade 1	6-7 years	4	0	High	High	2	2	2	7
Mn	1	7	M	0	0	0	0	Urban	Superv Brushing	0	0	0	1	1	1	0	1	0	0	181	205	403	2	2	1	0	1	1	1	0	0	1	0	0	1	Mn	Male	Urban	Superv Brushing	Grade 1	6-7 years	4	0	High	High	2	2	2	7
Mn	1	6	M	0	0	0	0	Urban	Superv Brushing	0	0	0	1	1	1	0	1	0	0	181	205	403	2	2	1	0	1	1	1	0	0	1	0	0	1	Mn	Male	Urban	Superv Brushing	Grade 1	6-7 years	4	0	High	High	2	2	2	7
Mn	1	7	M	0	0	0	0	Urban	Superv Brushing	0	0	0	1	1	1	0	1	0	0	181	205	403	2	2	1	0	1	1	1	0	0	1	0	0	1	Mn	Male	Urban	Superv Brushing	Grade 1	6-7 years	4	0	High	High	2	2	2	7
Mn	1	7	M	0	3	0	0	Urban	Superv Brushing	0	0	0	1	1	1	0	1	0	0	181	205	403	2	2	1	0	1	1	1	0	0	1	0	0	1	Mn	Male	Urban	Superv Brushing	Grade 1	6-7 years	4	0	High	High	2	2	2	7
Mn	1	6	M	0	0	0	0	Urban	Superv Brushing	0	0	0	1	1	1	0	1	0	0	181	205	403	2	2	1	0	1	1	1	0	0	1	0	0	1	Mn	Male	Urban	Superv Brushing	Grade 1	6-7 years	4	0	High	High	2	2	2	7
Mn	1	7	M	0	1	0	1	Urban	Superv Brushing	0	0	0	1	1	1	0	1	0	0	181	205	403	2	2	1	0	1	1	1	0	0	1	0	0	1	Mn	Male	Urban	Superv Brushing	Grade 1	6-7 years	4	0	High	High	2	2	2	7
Mn	1	6	F	2	0	0	2	Urban	Superv Brushing	0	0	0	1	1	1	0	1	0	0	181	205	403	2	2	1	0	1	1	1	0	0	1	0	0	1	Mn	Female	Urban	Superv Brushing	Grade 1	6-7 years	4	0	High	High	2	2	2	7
Mn	1	7	M	1	0	0	1	Urban	Superv Brushing	0	0	0	1	1	1	0	1	0	0	181	205	403	2	2	1	0	1	1	1	0	0	1	0	0	1	Mn	Male	Urban	Superv Brushing	Grade 1	6-7 years	4	0	High	High	2	2	2	7
Mn	1	6	M	1	0	0	1	Urban	Superv Brushing	0	0	0	1	1	1	0	1	0	0	181	205	403	2	2	1	0	1	1	1	0	0	1	0	0	1	Mn	Male	Urban	Superv Brushing	Grade 1	6-7 years	4	0	High	High	2	2	2	7
Mn	1	7	M	3	0	0	3	Urban	Superv Brushing	0	0	0	1	1	1	0	1	0	0	181	205	403	2	2	1	0	1	1	1	0	0	1	0	0	1	Mn	Male	Urban	Superv Brushing	Grade 1	6-7 years	4	0	High	High	2	2	2	7
Mn	1	6	M	4	0	0	4	Urban	Superv Brushing	0	0	0	1	1	1	0	1	0	0	181	205	403	2	2	1	0	1	1	1	0	0	1	0	0	1	Mn	Male	Urban	Superv Brushing	Grade 1	6-7 years	4	0	High	High	2	2	2	7
Mn	1	7	M	2	0	0	2	Urban	Superv Brushing	0	0	0	1	1	1	0	1	0	0	181	205	403	2	2	1	0	1	1	1	0	0	1	0	0	1	Mn	Male	Urban	Superv Brushing	Grade 1	6-7 years	4	0	High	High	2	2	2	7
Mn	1	6	F	0	0	0	0	Urban	Superv Brushing	0	0	0	1	1	1	0	1	0	0	181	205	403	2	2	1	0	1	1	1	0	0	1	0	0	1	Mn	Female	Urban	Superv Brushing	Grade 1	6-7 years	4	0	High	High	2	2	2	7
Mn	1	7	M	0	0	0	0	Urban	Superv Brushing	0	0	0	1	1	1	0	1	0	0	181	205	403	2	2	1	0	1	1	1	0	0	1	0	0	1	Mn	Male	Urban	Superv Brushing	Grade 1	6-7 years	4	0	High	High	2	2	2	7
Mn	1	6	M	0	0	0	0	Urban	Superv Brushing	0	0	0	1	1	1	0	1	0	0	181	205	403	2	2	1	0	1	1	1	0	0	1	0	0	1	Mn	Male	Urban	Superv Brushing	Grade 1	6-7 years	4	0	High	High	2	2	2	7
Mn	1	6	M	0	0	0	0	Urban	Superv Brushing	0	0	0	1	1	1	0	1	0	0	181	205	403	2	2	1	0	1	1	1	0	0	1	0	0	1	Mn	Male	Urban	Superv Brushing	Grade 1	6-7 years	4	0	High	High	2	2	2	7
ES	1	7	M	0	0	0	0	Urban	Both SB +FS	0	0	0	1	1	1	0	0	0	0	75	112	529	2	4	0	1	1	0	0	1	1	1	0	0	1	ES	Male	Urban	Both SB +FS	Grade 1	6-7 years	3	1	Medium	High	2	2	2	6
ES	1	7	F	0	0	0	0	Urban	Both SB +FS	0	0	0	1	1	1	0	0	0	0	75	112	529	2	4	0	1	1	0	0	1	1	1	0	0	1	ES	Female	Urban	Both SB +FS	Grade 1	6-7 years	3	1	Medium	High	2	2	2	6
ES	1	6	M	0	0	0	0	Urban	Both SB +FS	0	0	0	1	1	1	0	0	0	0	75	112	529	2	4	0	1	1	0	0	1	1	1	0	0	1	ES	Male	Urban	Both SB +FS	Grade 1	6-7 years	3	1	Medium	High	2	2	2	6
ES	1	7	F	0	0	0	0	Urban	Both SB +FS	0	0	0	1	1	1	0	0	0	0	75	112	529	2	4	0	1	1	0	0	1	1	1	0	0	1	ES	Female	Urban	Both SB +FS	Grade 1	6-7 years	3	1	Medium	High	2	2	2	6
ES	1	7	M	0	0	0	0	Urban	Both SB +FS	0	0	0	1	1	1	0	0	0	0	75	112	529	2	4	0	1	1	0	0	1	1	1	0	0	1	ES	Male	Urban	Both SB +FS	Grade 1	6-7 years	3	1	Medium	High	2	2	2	6
ES	1	6	F	0	0	0	0	Urban	Both SB +FS	0	0	0	1	1	1	0	0	0	0	75	112	529	2	4	0	1	1	0	0	1	1	1	0	0	1	ES	Female	Urban	Both SB +FS	Grade 1	6-7 years	3	1	Medium	High	2	2	2	6
ES	1	7	F	0	0	0	0	Urban	Both SB +FS	0	0	0	1	1	1	0	0	0	0	75	112	529	2	4	0	1	1	0	0	1	1	1	0	0	1	ES	Female	Urban	Both SB +FS	Grade 1	6-7 years	3	1	Medium	High	2	2	2	6
ES	1	6	M	0	0	0	0	Urban	Both SB +FS	0	0	0	1	1	1	0	0	0	0	75	112	529	2	4	0	1	1	0	0	1	1	1	0	0	1	ES	Male	Urban	Both SB +FS	Grade 1	6-7 years	3	1	Medium	High	2	2	2	6
ES	1	7	M	0	0	0	0	Urban	Both SB +FS	0	0	0	1	1	1	0	0	0	0	75	112	529	2	4	0	1	1	0	0	1	1	1	0	0	1	ES	Male	Urban	Both SB +FS	Grade 1	6-7 years	3	1	Medium	High	2	2	2	6
ES	1	7	F	2	0	0	2	Urban	Both SB +FS	0	0	0	1	1	1	0	0	0	0	75	112	529	2	4	0	1	1	0	0	1	1	1	0	0	1	ES	Female	Urban	Both SB +FS	Grade 1	6-7 years	3	1	Medium	High	2	2	2	6
ES	1	7	M	0	0	0	0	Urban	Both SB +FS	0	0	0	1	1	1	0	0	0	0	75	112	529	2	4	0	1	1	0	0	1	1	1	0	0	1	ES	Male	Urban	Both SB +FS	Grade 1	6-7 years	3	1	Medium	High	2	2	2	6
ES	1	6	F	0	0	0	0	Urban	Both SB +FS	0	0	0	1	1	1	0	0	0	0	75	112	529	2	4	0	1	1	0	0	1	1	1	0	0	1	ES	Female	Urban	Both SB +FS	Grade 1	6-7 years	3	1	Medium	High	2	2	2	6
ES	1	7	F	0	0	0	0	Urban	Both SB +FS	0	0	0	1	1	1	0	0	0	0	75	112	529	2	4	0	1	1	0	0	1	1	1	0	0	1	ES	Female	Urban	Both SB +FS	Grade 1	6-7 years	3	1	Medium	High	2	2	2	6
ES	1	7	F	1	0	0	1	Urban	Both SB +FS	0	0	0	1	1	1	0	0	0	0	75	112	529	2	4	0	1	1	0	0	1	1	1	0	0	1	ES	Female	Urban	Both SB +FS	Grade 1	6-7 years	3	1	Medium	High	2	2	2	6
ES	1	6	M	1	0	0	1	Urban	Both SB +FS	0	0	0	1	1	1	0	0	0	0	75	112	529	2	4	0	1	1	0	0	1	1	1	0	0	1	ES	Male	Urban	Both SB +FS	Grade 1	6-7 years	3	1	Medium	High	2	2	2	6
ES	1	7	F	0	0	0	0	Urban	Both SB +FS	0	0	0	1	1	1	0	0	0	0	75	112	529	2	4	0	1	1	0	0	1	1	1	0	0	1	ES	Female	Urban	Both SB +FS	Grade 1	6-7 years	3	1	Medium	High	2	2	2	6
ES	1	7	F	1	0	0	1	Urban	Both SB +FS	0	0	0	1	1	1	0	0	0	0	75	112	529	2	4	0	1	1	0	0	1	1	1	0	0	1	ES	Female	Urban	Both SB +FS	Grade 1	6-7 years	3	1	Medium	High	2	2	2	6
ES	1	7	M	0	0	0	0	Urban	Both SB +FS	0	0	0	1	1	1	0	0	0	0	75	112	529	2	4	0	1	1	0	0	1	1	1	0	0	1	ES	Male	Urban	Both SB +FS	Grade 1	6-7 years	3	1	Medium	High	2	2	2	6
ES	1	7	M	1	0	0	1	Urban	Both SB +FS	0	0	0	1	1	1	0	0	0	0	75	112	529	2	4	0	1	1	0	0	1	1	1	0	0	1	ES	Male	Urban	Both SB +FS	Grade 1	6-7 years	3	1	Medium	High	2	2	2	6
ES	1	7	M	0	0	0	0	Urban	Both SB +FS	0	0	0	1	1	1	0	0	0	0	75	112	529	2	4	0	1	1	0	0	1	1	1	0	0	1	ES	Male	Urban	Both SB +FS	Grade 1	6-7 years	3	1	Medium	High	2	2	2	6
ES	1	7	M	0	0	0	0	Urban	Both SB +FS	0	0	0	1	1	1	0	0	0	0	75	112	529	2	4	0	1	1	0	0	1	1	1	0	0	1	ES	Male	Urban	Both SB +FS	Grade 1	6-7 years	3	1	Medium	High	2	2	2	6
ES	1	7	F	0	1	0	1	Urban	Both SB +FS	0	0	0	1	1	1	0	0	0	0	75	112	529	2	4	0	1	1	0	0	1	1	1	0	0	1	ES	Female	Urban	Both SB +FS	Grade 1	6-7 years	3	1	Medium	High	2	2	2	6
ES	1	6	F	0	1	0	1	Urban	Both SB +FS	0	0	0	1	1	1	0	0	0	0	75	112	529	2	4	0	1	1	0	0	1	1	1	0	0	1	ES	Female	Urban	Both SB +FS	Grade 1	6-7 years	3	1	Medium	High	2	2	2	6
ES	1	7	M	0	0	0	0	Urban	Both SB +FS	0	0	0	1	1	1	0	0	0	0	75	112	529	2	4	0	1	1	0	0	1	1	1	0	0	1	ES	Male	Urban	Both SB +FS	Grade 1	6-7 years	3	1	Medium	High	2	2	2	6
ES	1	7	F	0	0	0	0	Urban	Both SB +FS	0	0	0	1	1	1	0	0	0	0	75	112	529	2	4	0	1	1	0	0	1	1	1	0	0	1	ES	Female	Urban	Both SB +FS	Grade 1	6-7 years	3	1	Medium	High	2	2	2	6
ES	1	6	F	0	0	0	0	Urban	Both SB +FS	0	0	0	1	1	1	0	0	0	0	75	112	529	2	4	0	1	1	0	0	1	1	1	0	0	1	ES	Female	Urban	Both SB +FS	Grade 1	6-7 years	3	1	Medium	High	2	2	2	6
ES	1	7	M	0	0	0	0	Urban	Both SB +FS	0	0	0	1	1	1	0	0	0	0	75	112	529	2	4	0	1	1	0	0	1	1	1	0	0	1	ES	Male	Urban	Both SB +FS	Grade 1	6-7 years	3	1	Medium	High	2	2	2	6
ES	1	7	F	1	0	0	1	Urban	Both SB +FS	0	0	0	1	1	1	0	0	0	0	75	112	529	2	4	0	1	1	0	0	1	1	1	0	0	1	ES	Female	Urban	Both SB +FS	Grade 1	6-7 years	3	1	Medium	High	2	2	2	6
ES	1	7	F	0	0	0	0	Urban	Both SB +FS	0	0	0	1	1	1	0	0	0	0	75	112	529	2	4	0	1	1	0	0	1	1	1	0	0	1	ES	Female	Urban	Both SB +FS	Grade 1	6-7 years	3	1	Medium	High	2	2	2	6
ES	1	6	M	0	0	0	0	Urban	Both SB +FS	0	0	0	1	1	1	0	0	0	0	75	112	529	2	4	0	1	1	0	0	1	1	1	0	0	1	ES	Male	Urban	Both SB +FS	Grade 1	6-7 years	3	1	Medium	High	2	2	2	6
ES	1	8	M	0	0	0	0	Urban	Both SB +FS	0	0	0	1	1	1	0	0	0	0	75	112	529	2	4	0	1	1	0	0	1	1	1	0	0	1	ES	Male	Urban	Both SB +FS	Grade 1	8-16 years	3	1	Medium	High	2	2	2	6
ES	1	6	M	0	0	0	0	Urban	Both SB +FS	0	0	0	1	1	1	0	0	0	0	75	112	529	2	4	0	1	1	0	0	1	1	1	0	0	1	ES	Male	Urban	Both SB +FS	Grade 1	6-7 years	3	1	Medium	High	2	2	2	6
ES	1	7	F	0	0	0	0	Urban	Both SB +FS	0	0	0	1	1	1	0	0	0	0	75	112	529	2	4	0	1	1	0	0	1	1	1	0	0	1	ES	Female	Urban	Both SB +FS	Grade 1	6-7 years	3	1	Medium	High	2	2	2	6
ES	1	7	M	0	0	0	0	Urban	Both SB +FS	0	0	0	1	1	1	0	0	0	0	75	112	529	2	4	0	1	1	0	0	1	1	1	0	0	1	ES	Male	Urban	Both SB +FS	Grade 1	6-7 years	3	1	Medium	High	2	2	2	6
ES	1	7	F	0	0	0	0	Urban	Both SB +FS	0	0	0	1	1	1	0	0	0	0	75	112	529	2	4	0	1	1	0	0	1	1	1	0	0	1	ES	Female	Urban	Both SB +FS	Grade 1	6-7 years	3	1	Medium	High	2	2	2	6
ES	1	7	M	0	0	0	0	Urban	Both SB +FS	0	0	0	1	1	1	0	0	0	0	75	112	529	2	4	0	1	1	0	0	1	1	1	0	0	1	ES	Male	Urban	Both SB +FS	Grade 1	6-7 years	3	1	Medium	High	2	2	2	6
Ss	7	12	M	0	0	0	0	Urban	Both SB +FS	0	0	0	1	1	0	1	0	0	0	190	724	1330	2	4	1	1	0	1	0	1	1	1	0	0	1	Ss	Male	Urban	Both SB +FS	Grade 6	8-16 years	3	1	High	High	2	3	2	7
Ss	7	11	F	0	0	0	0	Urban	Both SB +FS	0	0	0	1	1	0	1	0	0	0	190	724	1330	2	4	1	1	0	1	0	1	1	1	0	0	1	Ss	Female	Urban	Both SB +FS	Grade 6	8-16 years	3	1	High	High	2	3	2	7
Ss	7	11	F	0	0	0	0	Urban	Both SB +FS	0	0	0	1	1	0	1	0	0	0	190	724	1330	2	4	1	1	0	1	0	1	1	1	0	0	1	Ss	Female	Urban	Both SB +FS	Grade 6	8-16 years	3	1	High	High	2	3	2	7
Ss	7	11	F	0	0	0	0	Urban	Both SB +FS	0	0	0	1	1	0	1	0	0	0	190	724	1330	2	4	1	1	0	1	0	1	1	1	0	0	1	Ss	Female	Urban	Both SB +FS	Grade 6	8-16 years	3	1	High	High	2	3	2	7
Ss	7	12	M	0	0	0	0	Urban	Both SB +FS	0	0	0	1	1	0	1	0	0	0	190	724	1330	2	4	1	1	0	1	0	1	1	1	0	0	1	Ss	Male	Urban	Both SB +FS	Grade 6	8-16 years	3	1	High	High	2	3	2	7
Ss	7	12	F	0	0	0	0	Urban	Both SB +FS	0	0	0	1	1	0	1	0	0	0	190	724	1330	2	4	1	1	0	1	0	1	1	1	0	0	1	Ss	Female	Urban	Both SB +FS	Grade 6	8-16 years	3	1	High	High	2	3	2	7
Ss	7	11	F	0	0	0	0	Urban	Both SB +FS	0	0	0	1	1	0	1	0	0	0	190	724	1330	2	4	1	1	0	1	0	1	1	1	0	0	1	Ss	Female	Urban	Both SB +FS	Grade 6	8-16 years	3	1	High	High	2	3	2	7
Ss	7	11	F	0	0	0	0	Urban	Both SB +FS	0	0	0	1	1	0	1	0	0	0	190	724	1330	2	4	1	1	0	1	0	1	1	1	0	0	1	Ss	Female	Urban	Both SB +FS	Grade 6	8-16 years	3	1	High	High	2	3	2	7
Ss	7	12	F	0	0	0	0	Urban	Both SB +FS	0	0	0	1	1	0	1	0	0	0	190	724	1330	2	4	1	1	0	1	0	1	1	1	0	0	1	Ss	Female	Urban	Both SB +FS	Grade 6	8-16 years	3	1	High	High	2	3	2	7
Ss	7	12	F	0	0	0	0	Urban	Both SB +FS	0	0	0	1	1	0	1	0	0	0	190	724	1330	2	4	1	1	0	1	0	1	1	1	0	0	1	Ss	Female	Urban	Both SB +FS	Grade 6	8-16 years	3	1	High	High	2	3	2	7
Ss	7	13	F	0	0	0	0	Urban	Both SB +FS	0	0	0	1	1	0	1	0	0	0	190	724	1330	2	4	1	1	0	1	0	1	1	1	0	0	1	Ss	Female	Urban	Both SB +FS	Grade 6	8-16 years	3	1	High	High	2	3	2	7
Ss	7	11	F	0	0	0	0	Urban	Both SB +FS	0	0	0	1	1	0	1	0	0	0	190	724	1330	2	4	1	1	0	1	0	1	1	1	0	0	1	Ss	Female	Urban	Both SB +FS	Grade 6	8-16 years	3	1	High	High	2	3	2	7
Ss	7	12	F	0	0	0	0	Urban	Both SB +FS	0	0	0	1	1	0	1	0	0	0	190	724	1330	2	4	1	1	0	1	0	1	1	1	0	0	1	Ss	Female	Urban	Both SB +FS	Grade 6	8-16 years	3	1	High	High	2	3	2	7
Ss	7	11	F	1	0	0	1	Urban	Both SB +FS	0	0	0	1	1	0	1	0	0	0	190	724	1330	2	4	1	1	0	1	0	1	1	1	0	0	1	Ss	Female	Urban	Both SB +FS	Grade 6	8-16 years	3	1	High	High	2	3	2	7
Ss	7	12	M	0	0	0	0	Urban	Both SB +FS	0	0	0	1	1	0	1	0	0	0	190	724	1330	2	4	1	1	0	1	0	1	1	1	0	0	1	Ss	Male	Urban	Both SB +FS	Grade 6	8-16 years	3	1	High	High	2	3	2	7
Ss	7	11	M	0	0	0	0	Urban	Both SB +FS	0	0	0	1	1	0	1	0	0	0	190	724	1330	2	4	1	1	0	1	0	1	1	1	0	0	1	Ss	Male	Urban	Both SB +FS	Grade 6	8-16 years	3	1	High	High	2	3	2	7
Ss	7	11	F	0	0	0	0	Urban	Both SB +FS	0	0	0	1	1	0	1	0	0	0	190	724	1330	2	4	1	1	0	1	0	1	1	1	0	0	1	Ss	Female	Urban	Both SB +FS	Grade 6	8-16 years	3	1	High	High	2	3	2	7
Ss	7	12	M	1	0	0	1	Urban	Both SB +FS	0	0	0	1	1	0	1	0	0	0	190	724	1330	2	4	1	1	0	1	0	1	1	1	0	0	1	Ss	Male	Urban	Both SB +FS	Grade 6	8-16 years	3	1	High	High	2	3	2	7
Ss	7	12	M	1	1	0	2	Urban	Both SB +FS	0	0	0	1	1	0	1	0	0	0	190	724	1330	2	4	1	1	0	1	0	1	1	1	0	0	1	Ss	Male	Urban	Both SB +FS	Grade 6	8-16 years	3	1	High	High	2	3	2	7
Ss	7	12	M	0	0	0	0	Urban	Both SB +FS	0	0	0	1	1	0	1	0	0	0	190	724	1330	2	4	1	1	0	1	0	1	1	1	0	0	1	Ss	Male	Urban	Both SB +FS	Grade 6	8-16 years	3	1	High	High	2	3	2	7
Ss	7	12	F	0	2	0	2	Urban	Both SB +FS	0	0	0	1	1	0	1	0	0	0	190	724	1330	2	4	1	1	0	1	0	1	1	1	0	0	1	Ss	Female	Urban	Both SB +FS	Grade 6	8-16 years	3	1	High	High	2	3	2	7
Ss	7	11	F	0	0	0	0	Urban	Both SB +FS	0	0	0	1	1	0	1	0	0	0	190	724	1330	2	4	1	1	0	1	0	1	1	1	0	0	1	Ss	Female	Urban	Both SB +FS	Grade 6	8-16 years	3	1	High	High	2	3	2	7
Ss	7	12	M	1	0	0	1	Urban	Both SB +FS	0	0	0	1	1	0	1	0	0	0	190	724	1330	2	4	1	1	0	1	0	1	1	1	0	0	1	Ss	Male	Urban	Both SB +FS	Grade 6	8-16 years	3	1	High	High	2	3	2	7
Ss	7	12	M	0	0	0	0	Urban	Both SB +FS	0	0	0	1	1	0	1	0	0	0	190	724	1330	2	4	1	1	0	1	0	1	1	1	0	0	1	Ss	Male	Urban	Both SB +FS	Grade 6	8-16 years	3	1	High	High	2	3	2	7
Ss	7	12	M	1	0	0	1	Urban	Both SB +FS	0	0	0	1	1	0	1	0	0	0	190	724	1330	2	4	1	1	0	1	0	1	1	1	0	0	1	Ss	Male	Urban	Both SB +FS	Grade 6	8-16 years	3	1	High	High	2	3	2	7
Ss	7	11	F	0	0	0	0	Urban	Both SB +FS	0	0	0	1	1	0	1	0	0	0	190	724	1330	2	4	1	1	0	1	0	1	1	1	0	0	1	Ss	Female	Urban	Both SB +FS	Grade 6	8-16 years	3	1	High	High	2	3	2	7
Ss	7	11	M	2	0	0	2	Urban	Both SB +FS	0	0	0	1	1	0	1	0	0	0	190	724	1330	2	4	1	1	0	1	0	1	1	1	0	0	1	Ss	Male	Urban	Both SB +FS	Grade 6	8-16 years	3	1	High	High	2	3	2	7
Ss	7	12	M	0	0	0	0	Urban	Both SB +FS	0	0	0	1	1	0	1	0	0	0	190	724	1330	2	4	1	1	0	1	0	1	1	1	0	0	1	Ss	Male	Urban	Both SB +FS	Grade 6	8-16 years	3	1	High	High	2	3	2	7
Ss	7	11	M	0	0	0	0	Urban	Both SB +FS	0	0	0	1	1	0	1	0	0	0	190	724	1330	2	4	1	1	0	1	0	1	1	1	0	0	1	Ss	Male	Urban	Both SB +FS	Grade 6	8-16 years	3	1	High	High	2	3	2	7
Ss	7	12	M	0	0	0	0	Urban	Both SB +FS	0	0	0	1	1	0	1	0	0	0	190	724	1330	2	4	1	1	0	1	0	1	1	1	0	0	1	Ss	Male	Urban	Both SB +FS	Grade 6	8-16 years	3	1	High	High	2	3	2	7
Ss	7	12	M	0	0	0	0	Urban	Both SB +FS	0	0	0	1	1	0	1	0	0	0	190	724	1330	2	4	1	1	0	1	0	1	1	1	0	0	1	Ss	Male	Urban	Both SB +FS	Grade 6	8-16 years	3	1	High	High	2	3	2	7
Ss	7	11	F	0	0	0	0	Urban	Both SB +FS	0	0	0	1	1	0	1	0	0	0	190	724	1330	2	4	1	1	0	1	0	1	1	1	0	0	1	Ss	Female	Urban	Both SB +FS	Grade 6	8-16 years	3	1	High	High	2	3	2	7
Ss	7	12	M	0	0	0	0	Urban	Both SB +FS	0	0	0	1	1	0	1	0	0	0	190	724	1330	2	4	1	1	0	1	0	1	1	1	0	0	1	Ss	Male	Urban	Both SB +FS	Grade 6	8-16 years	3	1	High	High	2	3	2	7
Ss	7	12	F	0	0	0	0	Urban	Both SB +FS	0	0	0	1	1	0	1	0	0	0	190	724	1330	2	4	1	1	0	1	0	1	1	1	0	0	1	Ss	Female	Urban	Both SB +FS	Grade 6	8-16 years	3	1	High	High	2	3	2	7
Ss	7	11	F	0	0	0	0	Urban	Both SB +FS	0	0	0	1	1	0	1	0	0	0	190	724	1330	2	4	1	1	0	1	0	1	1	1	0	0	1	Ss	Female	Urban	Both SB +FS	Grade 6	8-16 years	3	1	High	High	2	3	2	7
Ss	7	12	F	0	0	0	0	Urban	Both SB +FS	0	0	0	1	1	0	1	0	0	0	190	724	1330	2	4	1	1	0	1	0	1	1	1	0	0	1	Ss	Female	Urban	Both SB +FS	Grade 6	8-16 years	3	1	High	High	2	3	2	7
Ss	7	12	M	0	0	0	0	Urban	Both SB +FS	0	0	0	1	1	0	1	0	0	0	190	724	1330	2	4	1	1	0	1	0	1	1	1	0	0	1	Ss	Male	Urban	Both SB +FS	Grade 6	8-16 years	3	1	High	High	2	3	2	7
Ss	7	12	M	1	0	0	1	Urban	Both SB +FS	0	0	0	1	1	0	1	0	0	0	190	724	1330	2	4	1	1	0	1	0	1	1	1	0	0	1	Ss	Male	Urban	Both SB +FS	Grade 6	8-16 years	3	1	High	High	2	3	2	7
Ss	7	12	F	0	0	0	0	Urban	Both SB +FS	0	0	0	1	1	0	1	0	0	0	190	724	1330	2	4	1	1	0	1	0	1	1	1	0	0	1	Ss	Female	Urban	Both SB +FS	Grade 6	8-16 years	3	1	High	High	2	3	2	7
Ss	7	12	M	0	0	0	0	Urban	Both SB +FS	0	0	0	1	1	0	1	0	0	0	190	724	1330	2	4	1	1	0	1	0	1	1	1	0	0	1	Ss	Male	Urban	Both SB +FS	Grade 6	8-16 years	3	1	High	High	2	3	2	7
Ss	7	12	M	3	0	0	3	Urban	Both SB +FS	0	0	0	1	1	0	1	0	0	0	190	724	1330	2	4	1	1	0	1	0	1	1	1	0	0	1	Ss	Male	Urban	Both SB +FS	Grade 6	8-16 years	3	1	High	High	2	3	2	7
Ss	7	12	M	0	0	0	0	Urban	Both SB +FS	0	0	0	1	1	0	1	0	0	0	190	724	1330	2	4	1	1	0	1	0	1	1	1	0	0	1	Ss	Male	Urban	Both SB +FS	Grade 6	8-16 years	3	1	High	High	2	3	2	7
Ss	7	12	F	0	0	0	0	Urban	Both SB +FS	0	0	0	1	1	0	1	0	0	0	190	724	1330	2	4	1	1	0	1	0	1	1	1	0	0	1	Ss	Female	Urban	Both SB +FS	Grade 6	8-16 years	3	1	High	High	2	3	2	7
Ss	7	12	F	0	0	0	0	Urban	Both SB +FS	0	0	0	1	1	0	1	0	0	0	190	724	1330	2	4	1	1	0	1	0	1	1	1	0	0	1	Ss	Female	Urban	Both SB +FS	Grade 6	8-16 years	3	1	High	High	2	3	2	7
Ss	7	12	M	0	0	0	0	Urban	Both SB +FS	0	0	0	1	1	0	1	0	0	0	190	724	1330	2	4	1	1	0	1	0	1	1	1	0	0	1	Ss	Male	Urban	Both SB +FS	Grade 6	8-16 years	3	1	High	High	2	3	2	7
Ss	7	13	M	0	0	0	0	Urban	Both SB +FS	0	0	0	1	1	0	1	0	0	0	190	724	1330	2	4	1	1	0	1	0	1	1	1	0	0	1	Ss	Male	Urban	Both SB +FS	Grade 6	8-16 years	3	1	High	High	2	3	2	7
Ss	7	11	F	4	0	0	4	Urban	Both SB +FS	0	0	0	1	1	0	1	0	0	0	190	724	1330	2	4	1	1	0	1	0	1	1	1	0	0	1	Ss	Female	Urban	Both SB +FS	Grade 6	8-16 years	3	1	High	High	2	3	2	7
Ss	7	11	F	0	0	0	0	Urban	Both SB +FS	0	0	0	1	1	0	1	0	0	0	190	724	1330	2	4	1	1	0	1	0	1	1	1	0	0	1	Ss	Female	Urban	Both SB +FS	Grade 6	8-16 years	3	1	High	High	2	3	2	7
Ss	1	7	M	0	0	0	0	Urban	Both SB +FS	0	0	0	1	1	0	1	0	0	0	190	724	1330	2	4	1	1	0	1	0	1	1	1	0	0	1	Ss	Male	Urban	Both SB +FS	Grade 1	6-7 years	3	1	High	High	2	3	2	7
Ss	1	6	M	0	0	0	0	Urban	Both SB +FS	0	0	0	1	1	0	1	0	0	0	190	724	1330	2	4	1	1	0	1	0	1	1	1	0	0	1	Ss	Male	Urban	Both SB +FS	Grade 1	6-7 years	3	1	High	High	2	3	2	7
Ss	1	7	F	0	0	0	0	Urban	Both SB +FS	0	0	0	1	1	0	1	0	0	0	190	724	1330	2	4	1	1	0	1	0	1	1	1	0	0	1	Ss	Female	Urban	Both SB +FS	Grade 1	6-7 years	3	1	High	High	2	3	2	7
Ss	1	6	F	0	0	0	0	Urban	Both SB +FS	0	0	0	1	1	0	1	0	0	0	190	724	1330	2	4	1	1	0	1	0	1	1	1	0	0	1	Ss	Female	Urban	Both SB +FS	Grade 1	6-7 years	3	1	High	High	2	3	2	7
Ss	1	6	F	3	0	0	3	Urban	Both SB +FS	0	0	0	1	1	0	1	0	0	0	190	724	1330	2	4	1	1	0	1	0	1	1	1	0	0	1	Ss	Female	Urban	Both SB +FS	Grade 1	6-7 years	3	1	High	High	2	3	2	7
Ss	1	6	F	0	0	0	0	Urban	Both SB +FS	0	0	0	1	1	0	1	0	0	0	190	724	1330	2	4	1	1	0	1	0	1	1	1	0	0	1	Ss	Female	Urban	Both SB +FS	Grade 1	6-7 years	3	1	High	High	2	3	2	7
Ss	1	7	F	0	0	0	0	Urban	Both SB +FS	0	0	0	1	1	0	1	0	0	0	190	724	1330	2	4	1	1	0	1	0	1	1	1	0	0	1	Ss	Female	Urban	Both SB +FS	Grade 1	6-7 years	3	1	High	High	2	3	2	7
Ss	1	7	F	1	0	0	1	Urban	Both SB +FS	0	0	0	1	1	0	1	0	0	0	190	724	1330	2	4	1	1	0	1	0	1	1	1	0	0	1	Ss	Female	Urban	Both SB +FS	Grade 1	6-7 years	3	1	High	High	2	3	2	7
Ss	1	7	M	0	0	0	0	Urban	Both SB +FS	0	0	0	1	1	0	1	0	0	0	190	724	1330	2	4	1	1	0	1	0	1	1	1	0	0	1	Ss	Male	Urban	Both SB +FS	Grade 1	6-7 years	3	1	High	High	2	3	2	7
Ss	1	7	M	0	0	0	0	Urban	Both SB +FS	0	0	0	1	1	0	1	0	0	0	190	724	1330	2	4	1	1	0	1	0	1	1	1	0	0	1	Ss	Male	Urban	Both SB +FS	Grade 1	6-7 years	3	1	High	High	2	3	2	7
Ss	1	7	M	0	0	0	0	Urban	Both SB +FS	0	0	0	1	1	0	1	0	0	0	190	724	1330	2	4	1	1	0	1	0	1	1	1	0	0	1	Ss	Male	Urban	Both SB +FS	Grade 1	6-7 years	3	1	High	High	2	3	2	7
Ss	1	6	F	0	0	0	0	Urban	Both SB +FS	0	0	0	1	1	0	1	0	0	0	190	724	1330	2	4	1	1	0	1	0	1	1	1	0	0	1	Ss	Female	Urban	Both SB +FS	Grade 1	6-7 years	3	1	High	High	2	3	2	7
Ss	1	6	M	0	0	0	0	Urban	Both SB +FS	0	0	0	1	1	0	1	0	0	0	190	724	1330	2	4	1	1	0	1	0	1	1	1	0	0	1	Ss	Male	Urban	Both SB +FS	Grade 1	6-7 years	3	1	High	High	2	3	2	7
Ss	1	6	F	0	0	4	4	Urban	Both SB +FS	0	0	0	1	1	0	1	0	0	0	190	724	1330	2	4	1	1	0	1	0	1	1	1	0	0	1	Ss	Female	Urban	Both SB +FS	Grade 1	6-7 years	3	1	High	High	2	3	2	7
Ss	1	6	F	0	0	3	3	Urban	Both SB +FS	0	0	0	1	1	0	1	0	0	0	190	724	1330	2	4	1	1	0	1	0	1	1	1	0	0	1	Ss	Female	Urban	Both SB +FS	Grade 1	6-7 years	3	1	High	High	2	3	2	7
Ss	1	6	F	0	0	0	0	Urban	Both SB +FS	0	0	0	1	1	0	1	0	0	0	190	724	1330	2	4	1	1	0	1	0	1	1	1	0	0	1	Ss	Female	Urban	Both SB +FS	Grade 1	6-7 years	3	1	High	High	2	3	2	7
Ss	1	7	M	0	0	1	1	Urban	Both SB +FS	0	0	0	1	1	0	1	0	0	0	190	724	1330	2	4	1	1	0	1	0	1	1	1	0	0	1	Ss	Male	Urban	Both SB +FS	Grade 1	6-7 years	3	1	High	High	2	3	2	7
Ss	1	6	F	0	0	0	0	Urban	Both SB +FS	0	0	0	1	1	0	1	0	0	0	190	724	1330	2	4	1	1	0	1	0	1	1	1	0	0	1	Ss	Female	Urban	Both SB +FS	Grade 1	6-7 years	3	1	High	High	2	3	2	7
Ss	1	6	F	2	0	0	2	Urban	Both SB +FS	0	0	0	1	1	0	1	0	0	0	190	724	1330	2	4	1	1	0	1	0	1	1	1	0	0	1	Ss	Female	Urban	Both SB +FS	Grade 1	6-7 years	3	1	High	High	2	3	2	7
Ss	1	6	M	0	0	0	0	Urban	Both SB +FS	0	0	0	1	1	0	1	0	0	0	190	724	1330	2	4	1	1	0	1	0	1	1	1	0	0	1	Ss	Male	Urban	Both SB +FS	Grade 1	6-7 years	3	1	High	High	2	3	2	7
Ss	1	6	M	0	0	0	0	Urban	Both SB +FS	0	0	0	1	1	0	1	0	0	0	190	724	1330	2	4	1	1	0	1	0	1	1	1	0	0	1	Ss	Male	Urban	Both SB +FS	Grade 1	6-7 years	3	1	High	High	2	3	2	7
Ss	1	6	F	0	0	0	0	Urban	Both SB +FS	0	0	0	1	1	0	1	0	0	0	190	724	1330	2	4	1	1	0	1	0	1	1	1	0	0	1	Ss	Female	Urban	Both SB +FS	Grade 1	6-7 years	3	1	High	High	2	3	2	7
Ss	1	6	M	2	0	0	2	Urban	Both SB +FS	0	0	0	1	1	0	1	0	0	0	190	724	1330	2	4	1	1	0	1	0	1	1	1	0	0	1	Ss	Male	Urban	Both SB +FS	Grade 1	6-7 years	3	1	High	High	2	3	2	7
Ss	1	6	F	0	0	0	0	Urban	Both SB +FS	0	0	0	1	1	0	1	0	0	0	190	724	1330	2	4	1	1	0	1	0	1	1	1	0	0	1	Ss	Female	Urban	Both SB +FS	Grade 1	6-7 years	3	1	High	High	2	3	2	7
Ss	1	6	F	0	0	0	0	Urban	Both SB +FS	0	0	0	1	1	0	1	0	0	0	190	724	1330	2	4	1	1	0	1	0	1	1	1	0	0	1	Ss	Female	Urban	Both SB +FS	Grade 1	6-7 years	3	1	High	High	2	3	2	7
Ss	1	6	M	0	0	0	0	Urban	Both SB +FS	0	0	0	1	1	0	1	0	0	0	190	724	1330	2	4	1	1	0	1	0	1	1	1	0	0	1	Ss	Male	Urban	Both SB +FS	Grade 1	6-7 years	3	1	High	High	2	3	2	7
Ss	1	7	M	0	0	0	0	Urban	Both SB +FS	0	0	0	1	1	0	1	0	0	0	190	724	1330	2	4	1	1	0	1	0	1	1	1	0	0	1	Ss	Male	Urban	Both SB +FS	Grade 1	6-7 years	3	1	High	High	2	3	2	7
Ss	1	8	M	0	0	4	4	Urban	Both SB +FS	0	0	0	1	1	0	1	0	0	0	190	724	1330	2	4	1	1	0	1	0	1	1	1	0	0	1	Ss	Male	Urban	Both SB +FS	Grade 1	8-16 years	3	1	High	High	2	3	2	7
Ss	1	7	M	0	0	0	0	Urban	Both SB +FS	0	0	0	1	1	0	1	0	0	0	190	724	1330	2	4	1	1	0	1	0	1	1	1	0	0	1	Ss	Male	Urban	Both SB +FS	Grade 1	6-7 years	3	1	High	High	2	3	2	7
Ss	1	6	F	0	0	0	0	Urban	Both SB +FS	0	0	0	1	1	0	1	0	0	0	190	724	1330	2	4	1	1	0	1	0	1	1	1	0	0	1	Ss	Female	Urban	Both SB +FS	Grade 1	6-7 years	3	1	High	High	2	3	2	7
Ss	1	8	M	0	0	0	0	Urban	Both SB +FS	0	0	0	1	1	0	1	0	0	0	190	724	1330	2	4	1	1	0	1	0	1	1	1	0	0	1	Ss	Male	Urban	Both SB +FS	Grade 1	8-16 years	3	1	High	High	2	3	2	7
Ss	1	7	M	0	0	0	0	Urban	Both SB +FS	0	0	0	1	1	0	1	0	0	0	190	724	1330	2	4	1	1	0	1	0	1	1	1	0	0	1	Ss	Male	Urban	Both SB +FS	Grade 1	6-7 years	3	1	High	High	2	3	2	7
Ss	1	7	F	0	0	0	0	Urban	Both SB +FS	0	0	0	1	1	0	1	0	0	0	190	724	1330	2	4	1	1	0	1	0	1	1	1	0	0	1	Ss	Female	Urban	Both SB +FS	Grade 1	6-7 years	3	1	High	High	2	3	2	7
Ss	1	7	F	0	0	0	0	Urban	Both SB +FS	0	0	0	1	1	0	1	0	0	0	190	724	1330	2	4	1	1	0	1	0	1	1	1	0	0	1	Ss	Female	Urban	Both SB +FS	Grade 1	6-7 years	3	1	High	High	2	3	2	7
Ss	1	8	F	0	0	0	0	Urban	Both SB +FS	0	0	0	1	1	0	1	0	0	0	190	724	1330	2	4	1	1	0	1	0	1	1	1	0	0	1	Ss	Female	Urban	Both SB +FS	Grade 1	8-16 years	3	1	High	High	2	3	2	7
Ss	1	6	M	2	0	0	2	Urban	Both SB +FS	0	0	0	1	1	0	1	0	0	0	190	724	1330	2	4	1	1	0	1	0	1	1	1	0	0	1	Ss	Male	Urban	Both SB +FS	Grade 1	6-7 years	3	1	High	High	2	3	2	7
Ss	1	6	F	0	0	0	0	Urban	Both SB +FS	0	0	0	1	1	0	1	0	0	0	190	724	1330	2	4	1	1	0	1	0	1	1	1	0	0	1	Ss	Female	Urban	Both SB +FS	Grade 1	6-7 years	3	1	High	High	2	3	2	7
Ss	1	6	M	0	0	0	0	Urban	Both SB +FS	0	0	0	1	1	0	1	0	0	0	190	724	1330	2	4	1	1	0	1	0	1	1	1	0	0	1	Ss	Male	Urban	Both SB +FS	Grade 1	6-7 years	3	1	High	High	2	3	2	7
Ss	1	6	M	3	0	0	3	Urban	Both SB +FS	0	0	0	1	1	0	1	0	0	0	190	724	1330	2	4	1	1	0	1	0	1	1	1	0	0	1	Ss	Male	Urban	Both SB +FS	Grade 1	6-7 years	3	1	High	High	2	3	2	7
Ss	1	6	F	0	0	0	0	Urban	Both SB +FS	0	0	0	1	1	0	1	0	0	0	190	724	1330	2	4	1	1	0	1	0	1	1	1	0	0	1	Ss	Female	Urban	Both SB +FS	Grade 1	6-7 years	3	1	High	High	2	3	2	7
Ss	1	6	M	0	0	0	0	Urban	Both SB +FS	0	0	0	1	1	0	1	0	0	0	190	724	1330	2	4	1	1	0	1	0	1	1	1	0	0	1	Ss	Male	Urban	Both SB +FS	Grade 1	6-7 years	3	1	High	High	2	3	2	7
Ss	1	6	F	0	0	0	0	Urban	Both SB +FS	0	0	0	1	1	0	1	0	0	0	190	724	1330	2	4	1	1	0	1	0	1	1	1	0	0	1	Ss	Female	Urban	Both SB +FS	Grade 1	6-7 years	3	1	High	High	2	3	2	7
Ss	1	6	F	0	0	0	0	Urban	Both SB +FS	0	0	0	1	1	0	1	0	0	0	190	724	1330	2	4	1	1	0	1	0	1	1	1	0	0	1	Ss	Female	Urban	Both SB +FS	Grade 1	6-7 years	3	1	High	High	2	3	2	7
Ss	1	8	M	0	0	0	0	Urban	Both SB +FS	0	0	0	1	1	0	1	0	0	0	190	724	1330	2	4	1	1	0	1	0	1	1	1	0	0	1	Ss	Male	Urban	Both SB +FS	Grade 1	8-16 years	3	1	High	High	2	3	2	7
Ss	1	6	F	0	0	0	0	Urban	Both SB +FS	0	0	0	1	1	0	1	0	0	0	190	724	1330	2	4	1	1	0	1	0	1	1	1	0	0	1	Ss	Female	Urban	Both SB +FS	Grade 1	6-7 years	3	1	High	High	2	3	2	7
Ss	1	6	F	0	0	0	0	Urban	Both SB +FS	0	0	0	1	1	0	1	0	0	0	190	724	1330	2	4	1	1	0	1	0	1	1	1	0	0	1	Ss	Female	Urban	Both SB +FS	Grade 1	6-7 years	3	1	High	High	2	3	2	7
Ss	1	6	M	0	0	0	0	Urban	Both SB +FS	0	0	0	1	1	0	1	0	0	0	190	724	1330	2	4	1	1	0	1	0	1	1	1	0	0	1	Ss	Male	Urban	Both SB +FS	Grade 1	6-7 years	3	1	High	High	2	3	2	7
Ss	1	6	M	0	0	0	0	Urban	Both SB +FS	0	0	0	1	1	0	1	0	0	0	190	724	1330	2	4	1	1	0	1	0	1	1	1	0	0	1	Ss	Male	Urban	Both SB +FS	Grade 1	6-7 years	3	1	High	High	2	3	2	7
Ss	1	6	F	0	0	0	0	Urban	Both SB +FS	0	0	0	1	1	0	1	0	0	0	190	724	1330	2	4	1	1	0	1	0	1	1	1	0	0	1	Ss	Female	Urban	Both SB +FS	Grade 1	6-7 years	3	1	High	High	2	3	2	7
Ss	1	7	F	0	0	0	0	Urban	Both SB +FS	0	0	0	1	1	0	1	0	0	0	190	724	1330	2	4	1	1	0	1	0	1	1	1	0	0	1	Ss	Female	Urban	Both SB +FS	Grade 1	6-7 years	3	1	High	High	2	3	2	7
Ss	1	8	F	0	0	0	0	Urban	Both SB +FS	0	0	0	1	1	0	1	0	0	0	190	724	1330	2	4	1	1	0	1	0	1	1	1	0	0	1	Ss	Female	Urban	Both SB +FS	Grade 1	8-16 years	3	1	High	High	2	3	2	7
Ss	1	8	M	0	0	0	0	Urban	Both SB +FS	0	0	0	1	1	0	1	0	0	0	190	724	1330	2	4	1	1	0	1	0	1	1	1	0	0	1	Ss	Male	Urban	Both SB +FS	Grade 1	8-16 years	3	1	High	High	2	3	2	7
Ss	1	7	F	0	0	0	0	Urban	Both SB +FS	0	0	0	1	1	0	1	0	0	0	190	724	1330	2	4	1	1	0	1	0	1	1	1	0	0	1	Ss	Female	Urban	Both SB +FS	Grade 1	6-7 years	3	1	High	High	2	3	2	7
Ss	1	6	F	0	0	0	0	Urban	Both SB +FS	0	0	0	1	1	0	1	0	0	0	190	724	1330	2	4	1	1	0	1	0	1	1	1	0	0	1	Ss	Female	Urban	Both SB +FS	Grade 1	6-7 years	3	1	High	High	2	3	2	7
Ss	1	7	M	0	0	0	0	Urban	Both SB +FS	0	0	0	1	1	0	1	0	0	0	190	724	1330	2	4	1	1	0	1	0	1	1	1	0	0	1	Ss	Male	Urban	Both SB +FS	Grade 1	6-7 years	3	1	High	High	2	3	2	7
Vk	7	12	F	0	0	0	0	Urban	Superv Brushing	0	0	0	1	0	0	0	1	1	0	146	412	1129	2	2	0	1	0	1	0	1	1	1	0	1	1	Vk	Female	Urban	Superv Brushing	Grade 7	8-16 years	3	0	High	High	1	3	3	6
Vk	7	13	F	2	0	0	2	Urban	Superv Brushing	0	0	0	1	0	0	0	1	1	0	146	412	1129	2	2	0	1	0	1	0	1	1	1	0	1	1	Vk	Female	Urban	Superv Brushing	Grade 7	8-16 years	3	0	High	High	1	3	3	6
Vk	7	14	F	0	0	0	0	Urban	Superv Brushing	0	0	0	1	0	0	0	1	1	0	146	412	1129	2	2	0	1	0	1	0	1	1	1	0	1	1	Vk	Female	Urban	Superv Brushing	Grade 7	8-16 years	3	0	High	High	1	3	3	6
Vk	7	16	M	0	0	0	0	Urban	Superv Brushing	0	0	0	1	0	0	0	1	1	0	146	412	1129	2	2	0	1	0	1	0	1	1	1	0	1	1	Vk	Male	Urban	Superv Brushing	Grade 7	8-16 years	3	0	High	High	1	3	3	6
Vk	7	13	M	1	0	0	1	Urban	Superv Brushing	0	0	0	1	0	0	0	1	1	0	146	412	1129	2	2	0	1	0	1	0	1	1	1	0	1	1	Vk	Male	Urban	Superv Brushing	Grade 7	8-16 years	3	0	High	High	1	3	3	6
Vk	7	14	M	0	0	0	0	Urban	Superv Brushing	0	0	0	1	0	0	0	1	1	0	146	412	1129	2	2	0	1	0	1	0	1	1	1	0	1	1	Vk	Male	Urban	Superv Brushing	Grade 7	8-16 years	3	0	High	High	1	3	3	6
Vk	7	13	M	1	1	0	2	Urban	Superv Brushing	0	0	0	1	0	0	0	1	1	0	146	412	1129	2	2	0	1	0	1	0	1	1	1	0	1	1	Vk	Male	Urban	Superv Brushing	Grade 7	8-16 years	3	0	High	High	1	3	3	6
Vk	7	16	F	0	1	0	1	Urban	Superv Brushing	0	0	0	1	0	0	0	1	1	0	146	412	1129	2	2	0	1	0	1	0	1	1	1	0	1	1	Vk	Female	Urban	Superv Brushing	Grade 7	8-16 years	3	0	High	High	1	3	3	6
Vk	7	14	M	0	0	0	0	Urban	Superv Brushing	0	0	0	1	0	0	0	1	1	0	146	412	1129	2	2	0	1	0	1	0	1	1	1	0	1	1	Vk	Male	Urban	Superv Brushing	Grade 7	8-16 years	3	0	High	High	1	3	3	6
Vk	7	13	M	2	1	0	3	Urban	Superv Brushing	0	0	0	1	0	0	0	1	1	0	146	412	1129	2	2	0	1	0	1	0	1	1	1	0	1	1	Vk	Male	Urban	Superv Brushing	Grade 7	8-16 years	3	0	High	High	1	3	3	6
Vk	7	14	F	0	0	0	0	Urban	Superv Brushing	0	0	0	1	0	0	0	1	1	0	146	412	1129	2	2	0	1	0	1	0	1	1	1	0	1	1	Vk	Female	Urban	Superv Brushing	Grade 7	8-16 years	3	0	High	High	1	3	3	6
Vk	7	16	M	0	0	0	0	Urban	Superv Brushing	0	0	0	1	0	0	0	1	1	0	146	412	1129	2	2	0	1	0	1	0	1	1	1	0	1	1	Vk	Male	Urban	Superv Brushing	Grade 7	8-16 years	3	0	High	High	1	3	3	6
Vk	7	13	M	0	2	0	2	Urban	Superv Brushing	0	0	0	1	0	0	0	1	1	0	146	412	1129	2	2	0	1	0	1	0	1	1	1	0	1	1	Vk	Male	Urban	Superv Brushing	Grade 7	8-16 years	3	0	High	High	1	3	3	6
Vk	7	12	F	0	0	0	0	Urban	Superv Brushing	0	0	0	1	0	0	0	1	1	0	146	412	1129	2	2	0	1	0	1	0	1	1	1	0	1	1	Vk	Female	Urban	Superv Brushing	Grade 7	8-16 years	3	0	High	High	1	3	3	6
Vk	7	13	F	0	1	0	1	Urban	Superv Brushing	0	0	0	1	0	0	0	1	1	0	146	412	1129	2	2	0	1	0	1	0	1	1	1	0	1	1	Vk	Female	Urban	Superv Brushing	Grade 7	8-16 years	3	0	High	High	1	3	3	6
Vk	7	12	F	0	0	0	0	Urban	Superv Brushing	0	0	0	1	0	0	0	1	1	0	146	412	1129	2	2	0	1	0	1	0	1	1	1	0	1	1	Vk	Female	Urban	Superv Brushing	Grade 7	8-16 years	3	0	High	High	1	3	3	6
Vk	7	13	M	0	0	0	0	Urban	Superv Brushing	0	0	0	1	0	0	0	1	1	0	146	412	1129	2	2	0	1	0	1	0	1	1	1	0	1	1	Vk	Male	Urban	Superv Brushing	Grade 7	8-16 years	3	0	High	High	1	3	3	6
Vk	7	13	F	1	0	0	1	Urban	Superv Brushing	0	0	0	1	0	0	0	1	1	0	146	412	1129	2	2	0	1	0	1	0	1	1	1	0	1	1	Vk	Female	Urban	Superv Brushing	Grade 7	8-16 years	3	0	High	High	1	3	3	6
Vk	7	14	F	0	0	0	0	Urban	Superv Brushing	0	0	0	1	0	0	0	1	1	0	146	412	1129	2	2	0	1	0	1	0	1	1	1	0	1	1	Vk	Female	Urban	Superv Brushing	Grade 7	8-16 years	3	0	High	High	1	3	3	6
Vk	7	13	M	2	0	0	2	Urban	Superv Brushing	0	0	0	1	0	0	0	1	1	0	146	412	1129	2	2	0	1	0	1	0	1	1	1	0	1	1	Vk	Male	Urban	Superv Brushing	Grade 7	8-16 years	3	0	High	High	1	3	3	6
Vk	7	16	M	0	0	0	0	Urban	Superv Brushing	0	0	0	1	0	0	0	1	1	0	146	412	1129	2	2	0	1	0	1	0	1	1	1	0	1	1	Vk	Male	Urban	Superv Brushing	Grade 7	8-16 years	3	0	High	High	1	3	3	6
Vk	7	13	F	0	0	0	0	Urban	Superv Brushing	0	0	0	1	0	0	0	1	1	0	146	412	1129	2	2	0	1	0	1	0	1	1	1	0	1	1	Vk	Female	Urban	Superv Brushing	Grade 7	8-16 years	3	0	High	High	1	3	3	6
Vk	7	13	M	0	0	0	0	Urban	Superv Brushing	0	0	0	1	0	0	0	1	1	0	146	412	1129	2	2	0	1	0	1	0	1	1	1	0	1	1	Vk	Male	Urban	Superv Brushing	Grade 7	8-16 years	3	0	High	High	1	3	3	6
Vk	7	13	M	0	0	0	0	Urban	Superv Brushing	0	0	0	1	0	0	0	1	1	0	146	412	1129	2	2	0	1	0	1	0	1	1	1	0	1	1	Vk	Male	Urban	Superv Brushing	Grade 7	8-16 years	3	0	High	High	1	3	3	6
Vk	7	12	M	0	0	0	0	Urban	Superv Brushing	0	0	0	1	0	0	0	1	1	0	146	412	1129	2	2	0	1	0	1	0	1	1	1	0	1	1	Vk	Male	Urban	Superv Brushing	Grade 7	8-16 years	3	0	High	High	1	3	3	6
Vk	7	12	M	3	0	0	3	Urban	Superv Brushing	0	0	0	1	0	0	0	1	1	0	146	412	1129	2	2	0	1	0	1	0	1	1	1	0	1	1	Vk	Male	Urban	Superv Brushing	Grade 7	8-16 years	3	0	High	High	1	3	3	6
Vk	7	12	F	0	0	0	0	Urban	Superv Brushing	0	0	0	1	0	0	0	1	1	0	146	412	1129	2	2	0	1	0	1	0	1	1	1	0	1	1	Vk	Female	Urban	Superv Brushing	Grade 7	8-16 years	3	0	High	High	1	3	3	6
Vk	7	12	F	1	0	0	1	Urban	Superv Brushing	0	0	0	1	0	0	0	1	1	0	146	412	1129	2	2	0	1	0	1	0	1	1	1	0	1	1	Vk	Female	Urban	Superv Brushing	Grade 7	8-16 years	3	0	High	High	1	3	3	6
Vk	7	16	F	0	0	0	0	Urban	Superv Brushing	0	0	0	1	0	0	0	1	1	0	146	412	1129	2	2	0	1	0	1	0	1	1	1	0	1	1	Vk	Female	Urban	Superv Brushing	Grade 7	8-16 years	3	0	High	High	1	3	3	6
Vk	7	12	F	2	0	0	2	Urban	Superv Brushing	0	0	0	1	0	0	0	1	1	0	146	412	1129	2	2	0	1	0	1	0	1	1	1	0	1	1	Vk	Female	Urban	Superv Brushing	Grade 7	8-16 years	3	0	High	High	1	3	3	6
Vk	7	12	F	0	0	0	0	Urban	Superv Brushing	0	0	0	1	0	0	0	1	1	0	146	412	1129	2	2	0	1	0	1	0	1	1	1	0	1	1	Vk	Female	Urban	Superv Brushing	Grade 7	8-16 years	3	0	High	High	1	3	3	6
Vk	7	13	M	1	0	0	1	Urban	Superv Brushing	0	0	0	1	0	0	0	1	1	0	146	412	1129	2	2	0	1	0	1	0	1	1	1	0	1	1	Vk	Male	Urban	Superv Brushing	Grade 7	8-16 years	3	0	High	High	1	3	3	6
Vk	7	16	F	2	0	0	2	Urban	Superv Brushing	0	0	0	1	0	0	0	1	1	0	146	412	1129	2	2	0	1	0	1	0	1	1	1	0	1	1	Vk	Female	Urban	Superv Brushing	Grade 7	8-16 years	3	0	High	High	1	3	3	6
Vk	7	13	M	0	0	0	0	Urban	Superv Brushing	0	0	0	1	0	0	0	1	1	0	146	412	1129	2	2	0	1	0	1	0	1	1	1	0	1	1	Vk	Male	Urban	Superv Brushing	Grade 7	8-16 years	3	0	High	High	1	3	3	6
Vk	7	12	F	0	0	0	0	Urban	Superv Brushing	0	0	0	1	0	0	0	1	1	0	146	412	1129	2	2	0	1	0	1	0	1	1	1	0	1	1	Vk	Female	Urban	Superv Brushing	Grade 7	8-16 years	3	0	High	High	1	3	3	6
Vk	7	13	M	0	0	0	0	Urban	Superv Brushing	0	0	0	1	0	0	0	1	1	0	146	412	1129	2	2	0	1	0	1	0	1	1	1	0	1	1	Vk	Male	Urban	Superv Brushing	Grade 7	8-16 years	3	0	High	High	1	3	3	6
Vk	7	13	M	0	0	0	0	Urban	Superv Brushing	0	0	0	1	0	0	0	1	1	0	146	412	1129	2	2	0	1	0	1	0	1	1	1	0	1	1	Vk	Male	Urban	Superv Brushing	Grade 7	8-16 years	3	0	High	High	1	3	3	6
Vk	7	13	F	0	0	0	0	Urban	Superv Brushing	0	0	0	1	0	0	0	1	1	0	146	412	1129	2	2	0	1	0	1	0	1	1	1	0	1	1	Vk	Female	Urban	Superv Brushing	Grade 7	8-16 years	3	0	High	High	1	3	3	6
Vk	7	14	M	1	0	0	1	Urban	Superv Brushing	0	0	0	1	0	0	0	1	1	0	146	412	1129	2	2	0	1	0	1	0	1	1	1	0	1	1	Vk	Male	Urban	Superv Brushing	Grade 7	8-16 years	3	0	High	High	1	3	3	6
Vk	7	14	M	2	0	0	2	Urban	Superv Brushing	0	0	0	1	0	0	0	1	1	0	146	412	1129	2	2	0	1	0	1	0	1	1	1	0	1	1	Vk	Male	Urban	Superv Brushing	Grade 7	8-16 years	3	0	High	High	1	3	3	6
Vk	7	14	F	0	0	0	0	Urban	Superv Brushing	0	0	0	1	0	0	0	1	1	0	146	412	1129	2	2	0	1	0	1	0	1	1	1	0	1	1	Vk	Female	Urban	Superv Brushing	Grade 7	8-16 years	3	0	High	High	1	3	3	6
Vk	7	13	M	0	0	0	0	Urban	Superv Brushing	0	0	0	1	0	0	0	1	1	0	146	412	1129	2	2	0	1	0	1	0	1	1	1	0	1	1	Vk	Male	Urban	Superv Brushing	Grade 7	8-16 years	3	0	High	High	1	3	3	6
Vk	7	15	F	0	0	0	0	Urban	Superv Brushing	0	0	0	1	0	0	0	1	1	0	146	412	1129	2	2	0	1	0	1	0	1	1	1	0	1	1	Vk	Female	Urban	Superv Brushing	Grade 7	8-16 years	3	0	High	High	1	3	3	6
Vk	7	14	M	0	0	0	0	Urban	Superv Brushing	0	0	0	1	0	0	0	1	1	0	146	412	1129	2	2	0	1	0	1	0	1	1	1	0	1	1	Vk	Male	Urban	Superv Brushing	Grade 7	8-16 years	3	0	High	High	1	3	3	6
Vk	1	6	M	0	0	0	0	Urban	Superv Brushing	0	0	0	1	0	0	0	1	1	0	146	412	1129	2	2	0	1	0	1	0	1	1	1	0	1	1	Vk	Male	Urban	Superv Brushing	Grade 1	6-7 years	3	0	High	High	1	3	3	6
Vk	1	7	M	0	0	0	0	Urban	Superv Brushing	0	0	0	1	0	0	0	1	1	0	146	412	1129	2	2	0	1	0	1	0	1	1	1	0	1	1	Vk	Male	Urban	Superv Brushing	Grade 1	6-7 years	3	0	High	High	1	3	3	6
Vk	1	7	F	0	0	0	0	Urban	Superv Brushing	0	0	0	1	0	0	0	1	1	0	146	412	1129	2	2	0	1	0	1	0	1	1	1	0	1	1	Vk	Female	Urban	Superv Brushing	Grade 1	6-7 years	3	0	High	High	1	3	3	6
Vk	1	8	M	0	0	0	0	Urban	Superv Brushing	0	0	0	1	0	0	0	1	1	0	146	412	1129	2	2	0	1	0	1	0	1	1	1	0	1	1	Vk	Male	Urban	Superv Brushing	Grade 1	8-16 years	3	0	High	High	1	3	3	6
Vk	1	6	F	0	0	0	0	Urban	Superv Brushing	0	0	0	1	0	0	0	1	1	0	146	412	1129	2	2	0	1	0	1	0	1	1	1	0	1	1	Vk	Female	Urban	Superv Brushing	Grade 1	6-7 years	3	0	High	High	1	3	3	6
Vk	1	7	M	0	0	0	0	Urban	Superv Brushing	0	0	0	1	0	0	0	1	1	0	146	412	1129	2	2	0	1	0	1	0	1	1	1	0	1	1	Vk	Male	Urban	Superv Brushing	Grade 1	6-7 years	3	0	High	High	1	3	3	6
Vk	1	7	M	0	0	0	0	Urban	Superv Brushing	0	0	0	1	0	0	0	1	1	0	146	412	1129	2	2	0	1	0	1	0	1	1	1	0	1	1	Vk	Male	Urban	Superv Brushing	Grade 1	6-7 years	3	0	High	High	1	3	3	6
Vk	1	6	F	0	0	0	0	Urban	Superv Brushing	0	0	0	1	0	0	0	1	1	0	146	412	1129	2	2	0	1	0	1	0	1	1	1	0	1	1	Vk	Female	Urban	Superv Brushing	Grade 1	6-7 years	3	0	High	High	1	3	3	6
Vk	1	6	M	0	0	0	0	Urban	Superv Brushing	0	0	0	1	0	0	0	1	1	0	146	412	1129	2	2	0	1	0	1	0	1	1	1	0	1	1	Vk	Male	Urban	Superv Brushing	Grade 1	6-7 years	3	0	High	High	1	3	3	6
Vk	1	7	M	0	0	0	0	Urban	Superv Brushing	0	0	0	1	0	0	0	1	1	0	146	412	1129	2	2	0	1	0	1	0	1	1	1	0	1	1	Vk	Male	Urban	Superv Brushing	Grade 1	6-7 years	3	0	High	High	1	3	3	6
Vk	1	6	F	0	0	0	0	Urban	Superv Brushing	0	0	0	1	0	0	0	1	1	0	146	412	1129	2	2	0	1	0	1	0	1	1	1	0	1	1	Vk	Female	Urban	Superv Brushing	Grade 1	6-7 years	3	0	High	High	1	3	3	6
Vk	1	7	M	0	0	0	0	Urban	Superv Brushing	0	0	0	1	0	0	0	1	1	0	146	412	1129	2	2	0	1	0	1	0	1	1	1	0	1	1	Vk	Male	Urban	Superv Brushing	Grade 1	6-7 years	3	0	High	High	1	3	3	6
Vk	1	7	M	0	0	0	0	Urban	Superv Brushing	0	0	0	1	0	0	0	1	1	0	146	412	1129	2	2	0	1	0	1	0	1	1	1	0	1	1	Vk	Male	Urban	Superv Brushing	Grade 1	6-7 years	3	0	High	High	1	3	3	6
Vk	1	6	F	0	0	0	0	Urban	Superv Brushing	0	0	0	1	0	0	0	1	1	0	146	412	1129	2	2	0	1	0	1	0	1	1	1	0	1	1	Vk	Female	Urban	Superv Brushing	Grade 1	6-7 years	3	0	High	High	1	3	3	6
Vk	1	6	M	2	0	0	2	Urban	Superv Brushing	0	0	0	1	0	0	0	1	1	0	146	412	1129	2	2	0	1	0	1	0	1	1	1	0	1	1	Vk	Male	Urban	Superv Brushing	Grade 1	6-7 years	3	0	High	High	1	3	3	6
Vk	1	6	M	0	0	0	0	Urban	Superv Brushing	0	0	0	1	0	0	0	1	1	0	146	412	1129	2	2	0	1	0	1	0	1	1	1	0	1	1	Vk	Male	Urban	Superv Brushing	Grade 1	6-7 years	3	0	High	High	1	3	3	6
Vk	1	8	M	0	0	0	0	Urban	Superv Brushing	0	0	0	1	0	0	0	1	1	0	146	412	1129	2	2	0	1	0	1	0	1	1	1	0	1	1	Vk	Male	Urban	Superv Brushing	Grade 1	8-16 years	3	0	High	High	1	3	3	6
Vk	1	7	M	0	0	0	0	Urban	Superv Brushing	0	0	0	1	0	0	0	1	1	0	146	412	1129	2	2	0	1	0	1	0	1	1	1	0	1	1	Vk	Male	Urban	Superv Brushing	Grade 1	6-7 years	3	0	High	High	1	3	3	6
Vk	1	7	M	0	0	0	0	Urban	Superv Brushing	0	0	0	1	0	0	0	1	1	0	146	412	1129	2	2	0	1	0	1	0	1	1	1	0	1	1	Vk	Male	Urban	Superv Brushing	Grade 1	6-7 years	3	0	High	High	1	3	3	6
Vk	1	7	M	0	0	0	0	Urban	Superv Brushing	0	0	0	1	0	0	0	1	1	0	146	412	1129	2	2	0	1	0	1	0	1	1	1	0	1	1	Vk	Male	Urban	Superv Brushing	Grade 1	6-7 years	3	0	High	High	1	3	3	6
Vk	1	7	F	1	0	0	1	Urban	Superv Brushing	0	0	0	1	0	0	0	1	1	0	146	412	1129	2	2	0	1	0	1	0	1	1	1	0	1	1	Vk	Female	Urban	Superv Brushing	Grade 1	6-7 years	3	0	High	High	1	3	3	6
Vk	1	7	F	0	0	0	0	Urban	Superv Brushing	0	0	0	1	0	0	0	1	1	0	146	412	1129	2	2	0	1	0	1	0	1	1	1	0	1	1	Vk	Female	Urban	Superv Brushing	Grade 1	6-7 years	3	0	High	High	1	3	3	6
Vk	1	6	M	1	0	0	1	Urban	Superv Brushing	0	0	0	1	0	0	0	1	1	0	146	412	1129	2	2	0	1	0	1	0	1	1	1	0	1	1	Vk	Male	Urban	Superv Brushing	Grade 1	6-7 years	3	0	High	High	1	3	3	6
Vk	1	8	M	0	0	0	0	Urban	Superv Brushing	0	0	0	1	0	0	0	1	1	0	146	412	1129	2	2	0	1	0	1	0	1	1	1	0	1	1	Vk	Male	Urban	Superv Brushing	Grade 1	8-16 years	3	0	High	High	1	3	3	6
Vk	1	6	M	1	0	0	1	Urban	Superv Brushing	0	0	0	1	0	0	0	1	1	0	146	412	1129	2	2	0	1	0	1	0	1	1	1	0	1	1	Vk	Male	Urban	Superv Brushing	Grade 1	6-7 years	3	0	High	High	1	3	3	6
Vk	1	7	M	1	0	0	1	Urban	Superv Brushing	0	0	0	1	0	0	0	1	1	0	146	412	1129	2	2	0	1	0	1	0	1	1	1	0	1	1	Vk	Male	Urban	Superv Brushing	Grade 1	6-7 years	3	0	High	High	1	3	3	6
Vk	1	6	F	0	0	0	0	Urban	Superv Brushing	0	0	0	1	0	0	0	1	1	0	146	412	1129	2	2	0	1	0	1	0	1	1	1	0	1	1	Vk	Female	Urban	Superv Brushing	Grade 1	6-7 years	3	0	High	High	1	3	3	6
Ls	7	13	F	0	0	0	0	Urban	Superv Brushing	0	0	0	1	1	1	0	0	1	0	168	229	474	2	4	0	0	0	0	0	1	0	1	0	0	1	Ls	Female	Urban	Superv Brushing	Grade 7	8-16 years	4	1	High	High	0	1	2	8
Ls	7	14	F	0	0	0	0	Urban	Superv Brushing	0	0	0	1	1	1	0	0	1	0	168	229	474	2	4	0	0	0	0	0	1	0	1	0	0	1	Ls	Female	Urban	Superv Brushing	Grade 7	8-16 years	4	1	High	High	0	1	2	8
Ls	7	12	F	0	0	0	0	Urban	Superv Brushing	0	0	0	1	1	1	0	0	1	0	168	229	474	2	4	0	0	0	0	0	1	0	1	0	0	1	Ls	Female	Urban	Superv Brushing	Grade 7	8-16 years	4	1	High	High	0	1	2	8
Ls	7	14	M	0	0	0	0	Urban	Superv Brushing	0	0	0	1	1	1	0	0	1	0	168	229	474	2	4	0	0	0	0	0	1	0	1	0	0	1	Ls	Male	Urban	Superv Brushing	Grade 7	8-16 years	4	1	High	High	0	1	2	8
Ls	7	15	M	0	0	0	0	Urban	Superv Brushing	0	0	0	1	1	1	0	0	1	0	168	229	474	2	4	0	0	0	0	0	1	0	1	0	0	1	Ls	Male	Urban	Superv Brushing	Grade 7	8-16 years	4	1	High	High	0	1	2	8
Ls	7	14	M	0	0	0	0	Urban	Superv Brushing	0	0	0	1	1	1	0	0	1	0	168	229	474	2	4	0	0	0	0	0	1	0	1	0	0	1	Ls	Male	Urban	Superv Brushing	Grade 7	8-16 years	4	1	High	High	0	1	2	8
Ls	7	13	M	0	0	0	0	Urban	Superv Brushing	0	0	0	1	1	1	0	0	1	0	168	229	474	2	4	0	0	0	0	0	1	0	1	0	0	1	Ls	Male	Urban	Superv Brushing	Grade 7	8-16 years	4	1	High	High	0	1	2	8
Ls	7	12	M	1	0	0	1	Urban	Superv Brushing	0	0	0	1	1	1	0	0	1	0	168	229	474	2	4	0	0	0	0	0	1	0	1	0	0	1	Ls	Male	Urban	Superv Brushing	Grade 7	8-16 years	4	1	High	High	0	1	2	8
Ls	7	13	M	1	0	0	1	Urban	Superv Brushing	0	0	0	1	1	1	0	0	1	0	168	229	474	2	4	0	0	0	0	0	1	0	1	0	0	1	Ls	Male	Urban	Superv Brushing	Grade 7	8-16 years	4	1	High	High	0	1	2	8
Ls	7	14	F	3	0	0	3	Urban	Superv Brushing	0	0	0	1	1	1	0	0	1	0	168	229	474	2	4	0	0	0	0	0	1	0	1	0	0	1	Ls	Female	Urban	Superv Brushing	Grade 7	8-16 years	4	1	High	High	0	1	2	8
Ls	7	13	F	0	0	0	0	Urban	Superv Brushing	0	0	0	1	1	1	0	0	1	0	168	229	474	2	4	0	0	0	0	0	1	0	1	0	0	1	Ls	Female	Urban	Superv Brushing	Grade 7	8-16 years	4	1	High	High	0	1	2	8
Ls	7	13	F	0	0	0	0	Urban	Superv Brushing	0	0	0	1	1	1	0	0	1	0	168	229	474	2	4	0	0	0	0	0	1	0	1	0	0	1	Ls	Female	Urban	Superv Brushing	Grade 7	8-16 years	4	1	High	High	0	1	2	8
Ls	7	14	M	0	0	0	0	Urban	Superv Brushing	0	0	0	1	1	1	0	0	1	0	168	229	474	2	4	0	0	0	0	0	1	0	1	0	0	1	Ls	Male	Urban	Superv Brushing	Grade 7	8-16 years	4	1	High	High	0	1	2	8
Ls	7	13	M	0	0	0	0	Urban	Superv Brushing	0	0	0	1	1	1	0	0	1	0	168	229	474	2	4	0	0	0	0	0	1	0	1	0	0	1	Ls	Male	Urban	Superv Brushing	Grade 7	8-16 years	4	1	High	High	0	1	2	8
Ls	7	13	F	1	0	0	1	Urban	Superv Brushing	0	0	0	1	1	1	0	0	1	0	168	229	474	2	4	0	0	0	0	0	1	0	1	0	0	1	Ls	Female	Urban	Superv Brushing	Grade 7	8-16 years	4	1	High	High	0	1	2	8
Ls	7	12	F	0	0	0	0	Urban	Superv Brushing	0	0	0	1	1	1	0	0	1	0	168	229	474	2	4	0	0	0	0	0	1	0	1	0	0	1	Ls	Female	Urban	Superv Brushing	Grade 7	8-16 years	4	1	High	High	0	1	2	8
Ls	7	14	M	0	0	0	0	Urban	Superv Brushing	0	0	0	1	1	1	0	0	1	0	168	229	474	2	4	0	0	0	0	0	1	0	1	0	0	1	Ls	Male	Urban	Superv Brushing	Grade 7	8-16 years	4	1	High	High	0	1	2	8
Ls	7	15	M	0	0	0	0	Urban	Superv Brushing	0	0	0	1	1	1	0	0	1	0	168	229	474	2	4	0	0	0	0	0	1	0	1	0	0	1	Ls	Male	Urban	Superv Brushing	Grade 7	8-16 years	4	1	High	High	0	1	2	8
Ls	7	13	M	0	0	0	0	Urban	Superv Brushing	0	0	0	1	1	1	0	0	1	0	168	229	474	2	4	0	0	0	0	0	1	0	1	0	0	1	Ls	Male	Urban	Superv Brushing	Grade 7	8-16 years	4	1	High	High	0	1	2	8
Ls	7	12	F	2	0	0	2	Urban	Superv Brushing	0	0	0	1	1	1	0	0	1	0	168	229	474	2	4	0	0	0	0	0	1	0	1	0	0	1	Ls	Female	Urban	Superv Brushing	Grade 7	8-16 years	4	1	High	High	0	1	2	8
Ls	7	12	F	0	0	0	0	Urban	Superv Brushing	0	0	0	1	1	1	0	0	1	0	168	229	474	2	4	0	0	0	0	0	1	0	1	0	0	1	Ls	Female	Urban	Superv Brushing	Grade 7	8-16 years	4	1	High	High	0	1	2	8
Ls	7	12	M	0	0	0	0	Urban	Superv Brushing	0	0	0	1	1	1	0	0	1	0	168	229	474	2	4	0	0	0	0	0	1	0	1	0	0	1	Ls	Male	Urban	Superv Brushing	Grade 7	8-16 years	4	1	High	High	0	1	2	8
Ls	7	13	F	1	0	0	1	Urban	Superv Brushing	0	0	0	1	1	1	0	0	1	0	168	229	474	2	4	0	0	0	0	0	1	0	1	0	0	1	Ls	Female	Urban	Superv Brushing	Grade 7	8-16 years	4	1	High	High	0	1	2	8
Ls	7	13	F	0	0	0	0	Urban	Superv Brushing	0	0	0	1	1	1	0	0	1	0	168	229	474	2	4	0	0	0	0	0	1	0	1	0	0	1	Ls	Female	Urban	Superv Brushing	Grade 7	8-16 years	4	1	High	High	0	1	2	8
Ls	7	12	M	0	0	0	0	Urban	Superv Brushing	0	0	0	1	1	1	0	0	1	0	168	229	474	2	4	0	0	0	0	0	1	0	1	0	0	1	Ls	Male	Urban	Superv Brushing	Grade 7	8-16 years	4	1	High	High	0	1	2	8
Ls	7	14	M	0	0	0	0	Urban	Superv Brushing	0	0	0	1	1	1	0	0	1	0	168	229	474	2	4	0	0	0	0	0	1	0	1	0	0	1	Ls	Male	Urban	Superv Brushing	Grade 7	8-16 years	4	1	High	High	0	1	2	8
Ls	7	12	M	0	0	0	0	Urban	Superv Brushing	0	0	0	1	1	1	0	0	1	0	168	229	474	2	4	0	0	0	0	0	1	0	1	0	0	1	Ls	Male	Urban	Superv Brushing	Grade 7	8-16 years	4	1	High	High	0	1	2	8
Ls	7	13	F	0	0	0	0	Urban	Superv Brushing	0	0	0	1	1	1	0	0	1	0	168	229	474	2	4	0	0	0	0	0	1	0	1	0	0	1	Ls	Female	Urban	Superv Brushing	Grade 7	8-16 years	4	1	High	High	0	1	2	8
Ls	7	14	F	0	0	0	0	Urban	Superv Brushing	0	0	0	1	1	1	0	0	1	0	168	229	474	2	4	0	0	0	0	0	1	0	1	0	0	1	Ls	Female	Urban	Superv Brushing	Grade 7	8-16 years	4	1	High	High	0	1	2	8
Ls	7	13	F	0	0	0	0	Urban	Superv Brushing	0	0	0	1	1	1	0	0	1	0	168	229	474	2	4	0	0	0	0	0	1	0	1	0	0	1	Ls	Female	Urban	Superv Brushing	Grade 7	8-16 years	4	1	High	High	0	1	2	8
Ls	7	12	F	1	0	0	1	Urban	Superv Brushing	0	0	0	1	1	1	0	0	1	0	168	229	474	2	4	0	0	0	0	0	1	0	1	0	0	1	Ls	Female	Urban	Superv Brushing	Grade 7	8-16 years	4	1	High	High	0	1	2	8
Ls	7	13	F	0	0	0	0	Urban	Superv Brushing	0	0	0	1	1	1	0	0	1	0	168	229	474	2	4	0	0	0	0	0	1	0	1	0	0	1	Ls	Female	Urban	Superv Brushing	Grade 7	8-16 years	4	1	High	High	0	1	2	8
Ls	1	6	F	0	0	0	0	Urban	Superv Brushing	0	0	0	1	1	1	0	0	1	0	168	229	474	2	4	0	0	0	0	0	1	0	1	0	0	1	Ls	Female	Urban	Superv Brushing	Grade 1	6-7 years	4	1	High	High	0	1	2	8
Ls	1	7	M	2	0	0	2	Urban	Superv Brushing	0	0	0	1	1	1	0	0	1	0	168	229	474	2	4	0	0	0	0	0	1	0	1	0	0	1	Ls	Male	Urban	Superv Brushing	Grade 1	6-7 years	4	1	High	High	0	1	2	8
Ls	1	7	F	0	0	0	0	Urban	Superv Brushing	0	0	0	1	1	1	0	0	1	0	168	229	474	2	4	0	0	0	0	0	1	0	1	0	0	1	Ls	Female	Urban	Superv Brushing	Grade 1	6-7 years	4	1	High	High	0	1	2	8
Ls	1	7	M	0	0	0	0	Urban	Superv Brushing	0	0	0	1	1	1	0	0	1	0	168	229	474	2	4	0	0	0	0	0	1	0	1	0	0	1	Ls	Male	Urban	Superv Brushing	Grade 1	6-7 years	4	1	High	High	0	1	2	8
Ls	1	7	M	0	0	0	0	Urban	Superv Brushing	0	0	0	1	1	1	0	0	1	0	168	229	474	2	4	0	0	0	0	0	1	0	1	0	0	1	Ls	Male	Urban	Superv Brushing	Grade 1	6-7 years	4	1	High	High	0	1	2	8
Ls	1	7	M	0	0	0	0	Urban	Superv Brushing	0	0	0	1	1	1	0	0	1	0	168	229	474	2	4	0	0	0	0	0	1	0	1	0	0	1	Ls	Male	Urban	Superv Brushing	Grade 1	6-7 years	4	1	High	High	0	1	2	8
Ls	1	6	M	0	0	0	0	Urban	Superv Brushing	0	0	0	1	1	1	0	0	1	0	168	229	474	2	4	0	0	0	0	0	1	0	1	0	0	1	Ls	Male	Urban	Superv Brushing	Grade 1	6-7 years	4	1	High	High	0	1	2	8
Ls	1	7	M	0	0	0	0	Urban	Superv Brushing	0	0	0	1	1	1	0	0	1	0	168	229	474	2	4	0	0	0	0	0	1	0	1	0	0	1	Ls	Male	Urban	Superv Brushing	Grade 1	6-7 years	4	1	High	High	0	1	2	8
Ls	1	7	M	0	0	0	0	Urban	Superv Brushing	0	0	0	1	1	1	0	0	1	0	168	229	474	2	4	0	0	0	0	0	1	0	1	0	0	1	Ls	Male	Urban	Superv Brushing	Grade 1	6-7 years	4	1	High	High	0	1	2	8
Ls	1	6	M	0	0	0	0	Urban	Superv Brushing	0	0	0	1	1	1	0	0	1	0	168	229	474	2	4	0	0	0	0	0	1	0	1	0	0	1	Ls	Male	Urban	Superv Brushing	Grade 1	6-7 years	4	1	High	High	0	1	2	8
Ls	1	7	F	0	0	0	0	Urban	Superv Brushing	0	0	0	1	1	1	0	0	1	0	168	229	474	2	4	0	0	0	0	0	1	0	1	0	0	1	Ls	Female	Urban	Superv Brushing	Grade 1	6-7 years	4	1	High	High	0	1	2	8
Ls	1	7	F	0	0	0	0	Urban	Superv Brushing	0	0	0	1	1	1	0	0	1	0	168	229	474	2	4	0	0	0	0	0	1	0	1	0	0	1	Ls	Female	Urban	Superv Brushing	Grade 1	6-7 years	4	1	High	High	0	1	2	8
Ls	1	7	F	0	0	0	0	Urban	Superv Brushing	0	0	0	1	1	1	0	0	1	0	168	229	474	2	4	0	0	0	0	0	1	0	1	0	0	1	Ls	Female	Urban	Superv Brushing	Grade 1	6-7 years	4	1	High	High	0	1	2	8
Ls	1	7	F	0	0	0	0	Urban	Superv Brushing	0	0	0	1	1	1	0	0	1	0	168	229	474	2	4	0	0	0	0	0	1	0	1	0	0	1	Ls	Female	Urban	Superv Brushing	Grade 1	6-7 years	4	1	High	High	0	1	2	8
Ls	1	10	F	0	0	0	0	Urban	Superv Brushing	0	0	0	1	1	1	0	0	1	0	168	229	474	2	4	0	0	0	0	0	1	0	1	0	0	1	Ls	Female	Urban	Superv Brushing	Grade 1	8-16 years	4	1	High	High	0	1	2	8
Ls	1	6	M	0	0	0	0	Urban	Superv Brushing	0	0	0	1	1	1	0	0	1	0	168	229	474	2	4	0	0	0	0	0	1	0	1	0	0	1	Ls	Male	Urban	Superv Brushing	Grade 1	6-7 years	4	1	High	High	0	1	2	8
Ls	1	7	F	0	0	0	0	Urban	Superv Brushing	0	0	0	1	1	1	0	0	1	0	168	229	474	2	4	0	0	0	0	0	1	0	1	0	0	1	Ls	Female	Urban	Superv Brushing	Grade 1	6-7 years	4	1	High	High	0	1	2	8
Ls	1	6	F	0	0	0	0	Urban	Superv Brushing	0	0	0	1	1	1	0	0	1	0	168	229	474	2	4	0	0	0	0	0	1	0	1	0	0	1	Ls	Female	Urban	Superv Brushing	Grade 1	6-7 years	4	1	High	High	0	1	2	8
Ls	1	7	F	0	0	0	0	Urban	Superv Brushing	0	0	0	1	1	1	0	0	1	0	168	229	474	2	4	0	0	0	0	0	1	0	1	0	0	1	Ls	Female	Urban	Superv Brushing	Grade 1	6-7 years	4	1	High	High	0	1	2	8
Ls	1	6	M	0	0	0	0	Urban	Superv Brushing	0	0	0	1	1	1	0	0	1	0	168	229	474	2	4	0	0	0	0	0	1	0	1	0	0	1	Ls	Male	Urban	Superv Brushing	Grade 1	6-7 years	4	1	High	High	0	1	2	8
Ls	1	6	M	0	0	0	0	Urban	Superv Brushing	0	0	0	1	1	1	0	0	1	0	168	229	474	2	4	0	0	0	0	0	1	0	1	0	0	1	Ls	Male	Urban	Superv Brushing	Grade 1	6-7 years	4	1	High	High	0	1	2	8
Ls	1	7	M	0	0	0	0	Urban	Superv Brushing	0	0	0	1	1	1	0	0	1	0	168	229	474	2	4	0	0	0	0	0	1	0	1	0	0	1	Ls	Male	Urban	Superv Brushing	Grade 1	6-7 years	4	1	High	High	0	1	2	8
Ls	1	6	M	0	0	0	0	Urban	Superv Brushing	0	0	0	1	1	1	0	0	1	0	168	229	474	2	4	0	0	0	0	0	1	0	1	0	0	1	Ls	Male	Urban	Superv Brushing	Grade 1	6-7 years	4	1	High	High	0	1	2	8
Ls	1	8	M	0	0	0	0	Urban	Superv Brushing	0	0	0	1	1	1	0	0	1	0	168	229	474	2	4	0	0	0	0	0	1	0	1	0	0	1	Ls	Male	Urban	Superv Brushing	Grade 1	8-16 years	4	1	High	High	0	1	2	8
Ls	1	10	F	0	0	0	0	Urban	Superv Brushing	0	0	0	1	1	1	0	0	1	0	168	229	474	2	4	0	0	0	0	0	1	0	1	0	0	1	Ls	Female	Urban	Superv Brushing	Grade 1	8-16 years	4	1	High	High	0	1	2	8
Ls	1	7	F	0	0	0	0	Urban	Superv Brushing	0	0	0	1	1	1	0	0	1	0	168	229	474	2	4	0	0	0	0	0	1	0	1	0	0	1	Ls	Female	Urban	Superv Brushing	Grade 1	6-7 years	4	1	High	High	0	1	2	8
Ls	1	7	M	0	0	0	0	Urban	Superv Brushing	0	0	0	1	1	1	0	0	1	0	168	229	474	2	4	0	0	0	0	0	1	0	1	0	0	1	Ls	Male	Urban	Superv Brushing	Grade 1	6-7 years	4	1	High	High	0	1	2	8
Ls	1	7	M	1	0	0	1	Urban	Superv Brushing	0	0	0	1	1	1	0	0	1	0	168	229	474	2	4	0	0	0	0	0	1	0	1	0	0	1	Ls	Male	Urban	Superv Brushing	Grade 1	6-7 years	4	1	High	High	0	1	2	8
Ls	1	7	F	0	0	0	0	Urban	Superv Brushing	0	0	0	1	1	1	0	0	1	0	168	229	474	2	4	0	0	0	0	0	1	0	1	0	0	1	Ls	Female	Urban	Superv Brushing	Grade 1	6-7 years	4	1	High	High	0	1	2	8
Ls	1	6	M	0	0	0	0	Urban	Superv Brushing	0	0	0	1	1	1	0	0	1	0	168	229	474	2	4	0	0	0	0	0	1	0	1	0	0	1	Ls	Male	Urban	Superv Brushing	Grade 1	6-7 years	4	1	High	High	0	1	2	8
Ls	1	7	M	0	0	0	0	Urban	Superv Brushing	0	0	0	1	1	1	0	0	1	0	168	229	474	2	4	0	0	0	0	0	1	0	1	0	0	1	Ls	Male	Urban	Superv Brushing	Grade 1	6-7 years	4	1	High	High	0	1	2	8
Ls	1	6	F	0	0	0	0	Urban	Superv Brushing	0	0	0	1	1	1	0	0	1	0	168	229	474	2	4	0	0	0	0	0	1	0	1	0	0	1	Ls	Female	Urban	Superv Brushing	Grade 1	6-7 years	4	1	High	High	0	1	2	8
Ls	1	6	F	0	0	0	0	Urban	Superv Brushing	0	0	0	1	1	1	0	0	1	0	168	229	474	2	4	0	0	0	0	0	1	0	1	0	0	1	Ls	Female	Urban	Superv Brushing	Grade 1	6-7 years	4	1	High	High	0	1	2	8
Ls	1	8	F	0	0	0	0	Urban	Superv Brushing	0	0	0	1	1	1	0	0	1	0	168	229	474	2	4	0	0	0	0	0	1	0	1	0	0	1	Ls	Female	Urban	Superv Brushing	Grade 1	8-16 years	4	1	High	High	0	1	2	8
Ls	1	8	M	0	0	0	0	Urban	Superv Brushing	0	0	0	1	1	1	0	0	1	0	168	229	474	2	4	0	0	0	0	0	1	0	1	0	0	1	Ls	Male	Urban	Superv Brushing	Grade 1	8-16 years	4	1	High	High	0	1	2	8
Ls	1	7	M	3	0	0	3	Urban	Superv Brushing	0	0	0	1	1	1	0	0	1	0	168	229	474	2	4	0	0	0	0	0	1	0	1	0	0	1	Ls	Male	Urban	Superv Brushing	Grade 1	6-7 years	4	1	High	High	0	1	2	8
Ls	1	7	F	0	1	0	1	Urban	Superv Brushing	0	0	0	1	1	1	0	0	1	0	168	229	474	2	4	0	0	0	0	0	1	0	1	0	0	1	Ls	Female	Urban	Superv Brushing	Grade 1	6-7 years	4	1	High	High	0	1	2	8
Ls	1	6	M	0	0	0	0	Urban	Superv Brushing	0	0	0	1	1	1	0	0	1	0	168	229	474	2	4	0	0	0	0	0	1	0	1	0	0	1	Ls	Male	Urban	Superv Brushing	Grade 1	6-7 years	4	1	High	High	0	1	2	8
Ls	1	6	F	1	0	0	1	Urban	Superv Brushing	0	0	0	1	1	1	0	0	1	0	168	229	474	2	4	0	0	0	0	0	1	0	1	0	0	1	Ls	Female	Urban	Superv Brushing	Grade 1	6-7 years	4	1	High	High	0	1	2	8
Ls	1	6	M	2	0	0	2	Urban	Superv Brushing	0	0	0	1	1	1	0	0	1	0	168	229	474	2	4	0	0	0	0	0	1	0	1	0	0	1	Ls	Male	Urban	Superv Brushing	Grade 1	6-7 years	4	1	High	High	0	1	2	8
Ls	1	7	M	2	0	0	2	Urban	Superv Brushing	0	0	0	1	1	1	0	0	1	0	168	229	474	2	4	0	0	0	0	0	1	0	1	0	0	1	Ls	Male	Urban	Superv Brushing	Grade 1	6-7 years	4	1	High	High	0	1	2	8
Ls	1	7	M	0	0	0	0	Urban	Superv Brushing	0	0	0	1	1	1	0	0	1	0	168	229	474	2	4	0	0	0	0	0	1	0	1	0	0	1	Ls	Male	Urban	Superv Brushing	Grade 1	6-7 years	4	1	High	High	0	1	2	8
Ls	1	6	M	1	0	0	1	Urban	Superv Brushing	0	0	0	1	1	1	0	0	1	0	168	229	474	2	4	0	0	0	0	0	1	0	1	0	0	1	Ls	Male	Urban	Superv Brushing	Grade 1	6-7 years	4	1	High	High	0	1	2	8
Ls	1	6	F	0	0	0	0	Urban	Superv Brushing	0	0	0	1	1	1	0	0	1	0	168	229	474	2	4	0	0	0	0	0	1	0	1	0	0	1	Ls	Female	Urban	Superv Brushing	Grade 1	6-7 years	4	1	High	High	0	1	2	8
Onv	7	12	F	5	0	0	5	Peri-urban	Fissure Sealants	0	0	0	0	0	1	0	0	0	0	45	91	659	1	4	1	1	1	0	1	1	0	0	0	1	0	Onv	Female	Peri-urban	Fissure Sealants	Grade 7	8-16 years	1	1	Low	Low	3	2	1	2
Onv	7	14	F	3	0	1	4	Peri-urban	Fissure Sealants	0	0	0	0	0	1	0	0	0	0	45	91	659	1	4	1	1	1	0	1	1	0	0	0	1	0	Onv	Female	Peri-urban	Fissure Sealants	Grade 7	8-16 years	1	1	Low	Low	3	2	1	2
Onv	7	12	F	0	0	0	0	Peri-urban	Fissure Sealants	0	0	0	0	0	1	0	0	0	0	45	91	659	1	4	1	1	1	0	1	1	0	0	0	1	0	Onv	Female	Peri-urban	Fissure Sealants	Grade 7	8-16 years	1	1	Low	Low	3	2	1	2
Onv	7	14	M	3	0	0	3	Peri-urban	Fissure Sealants	0	0	0	0	0	1	0	0	0	0	45	91	659	1	4	1	1	1	0	1	1	0	0	0	1	0	Onv	Male	Peri-urban	Fissure Sealants	Grade 7	8-16 years	1	1	Low	Low	3	2	1	2
Onv	7	15	F	0	0	0	0	Peri-urban	Fissure Sealants	0	0	0	0	0	1	0	0	0	0	45	91	659	1	4	1	1	1	0	1	1	0	0	0	1	0	Onv	Female	Peri-urban	Fissure Sealants	Grade 7	8-16 years	1	1	Low	Low	3	2	1	2
Onv	7	13	F	1	0	1	2	Peri-urban	Fissure Sealants	0	0	0	0	0	1	0	0	0	0	45	91	659	1	4	1	1	1	0	1	1	0	0	0	1	0	Onv	Female	Peri-urban	Fissure Sealants	Grade 7	8-16 years	1	1	Low	Low	3	2	1	2
Onv	7	13	F	2	0	0	2	Peri-urban	Fissure Sealants	0	0	0	0	0	1	0	0	0	0	45	91	659	1	4	1	1	1	0	1	1	0	0	0	1	0	Onv	Female	Peri-urban	Fissure Sealants	Grade 7	8-16 years	1	1	Low	Low	3	2	1	2
Onv	7	13	F	1	0	0	1	Peri-urban	Fissure Sealants	0	0	0	0	0	1	0	0	0	0	45	91	659	1	4	1	1	1	0	1	1	0	0	0	1	0	Onv	Female	Peri-urban	Fissure Sealants	Grade 7	8-16 years	1	1	Low	Low	3	2	1	2
Onv	7	12	M	3	0	0	3	Peri-urban	Fissure Sealants	0	0	0	0	0	1	0	0	0	0	45	91	659	1	4	1	1	1	0	1	1	0	0	0	1	0	Onv	Male	Peri-urban	Fissure Sealants	Grade 7	8-16 years	1	1	Low	Low	3	2	1	2
Onv	7	13	M	0	0	0	0	Peri-urban	Fissure Sealants	0	0	0	0	0	1	0	0	0	0	45	91	659	1	4	1	1	1	0	1	1	0	0	0	1	0	Onv	Male	Peri-urban	Fissure Sealants	Grade 7	8-16 years	1	1	Low	Low	3	2	1	2
Onv	7	13	M	1	0	0	1	Peri-urban	Fissure Sealants	0	0	0	0	0	1	0	0	0	0	45	91	659	1	4	1	1	1	0	1	1	0	0	0	1	0	Onv	Male	Peri-urban	Fissure Sealants	Grade 7	8-16 years	1	1	Low	Low	3	2	1	2
Onv	7	13	M	1	0	0	1	Peri-urban	Fissure Sealants	0	0	0	0	0	1	0	0	0	0	45	91	659	1	4	1	1	1	0	1	1	0	0	0	1	0	Onv	Male	Peri-urban	Fissure Sealants	Grade 7	8-16 years	1	1	Low	Low	3	2	1	2
Onv	7	13	F	0	0	0	0	Peri-urban	Fissure Sealants	0	0	0	0	0	1	0	0	0	0	45	91	659	1	4	1	1	1	0	1	1	0	0	0	1	0	Onv	Female	Peri-urban	Fissure Sealants	Grade 7	8-16 years	1	1	Low	Low	3	2	1	2
Onv	7	14	F	0	0	0	0	Peri-urban	Fissure Sealants	0	0	0	0	0	1	0	0	0	0	45	91	659	1	4	1	1	1	0	1	1	0	0	0	1	0	Onv	Female	Peri-urban	Fissure Sealants	Grade 7	8-16 years	1	1	Low	Low	3	2	1	2
Onv	7	12	F	0	0	2	2	Peri-urban	Fissure Sealants	0	0	0	0	0	1	0	0	0	0	45	91	659	1	4	1	1	1	0	1	1	0	0	0	1	0	Onv	Female	Peri-urban	Fissure Sealants	Grade 7	8-16 years	1	1	Low	Low	3	2	1	2
Onv	7	12	M	0	2	0	2	Peri-urban	Fissure Sealants	0	0	0	0	0	1	0	0	0	0	45	91	659	1	4	1	1	1	0	1	1	0	0	0	1	0	Onv	Male	Peri-urban	Fissure Sealants	Grade 7	8-16 years	1	1	Low	Low	3	2	1	2
Onv	7	12	M	1	0	0	1	Peri-urban	Fissure Sealants	0	0	0	0	0	1	0	0	0	0	45	91	659	1	4	1	1	1	0	1	1	0	0	0	1	0	Onv	Male	Peri-urban	Fissure Sealants	Grade 7	8-16 years	1	1	Low	Low	3	2	1	2
Onv	7	12	M	3	1	0	4	Peri-urban	Fissure Sealants	0	0	0	0	0	1	0	0	0	0	45	91	659	1	4	1	1	1	0	1	1	0	0	0	1	0	Onv	Male	Peri-urban	Fissure Sealants	Grade 7	8-16 years	1	1	Low	Low	3	2	1	2
Onv	7	15	M	4	0	0	4	Peri-urban	Fissure Sealants	0	0	0	0	0	1	0	0	0	0	45	91	659	1	4	1	1	1	0	1	1	0	0	0	1	0	Onv	Male	Peri-urban	Fissure Sealants	Grade 7	8-16 years	1	1	Low	Low	3	2	1	2
Onv	7	13	F	2	0	2	4	Peri-urban	Fissure Sealants	0	0	0	0	0	1	0	0	0	0	45	91	659	1	4	1	1	1	0	1	1	0	0	0	1	0	Onv	Female	Peri-urban	Fissure Sealants	Grade 7	8-16 years	1	1	Low	Low	3	2	1	2
Onv	1	6	M	0	0	0	0	Peri-urban	Fissure Sealants	0	0	0	0	0	1	0	0	0	0	45	91	659	1	4	1	1	1	0	1	1	0	0	0	1	0	Onv	Male	Peri-urban	Fissure Sealants	Grade 1	6-7 years	1	1	Low	Low	3	2	1	2
Onv	1	6	F	0	0	0	0	Peri-urban	Fissure Sealants	0	0	0	0	0	1	0	0	0	0	45	91	659	1	4	1	1	1	0	1	1	0	0	0	1	0	Onv	Female	Peri-urban	Fissure Sealants	Grade 1	6-7 years	1	1	Low	Low	3	2	1	2
Onv	1	6	M	0	0	0	0	Peri-urban	Fissure Sealants	0	0	0	0	0	1	0	0	0	0	45	91	659	1	4	1	1	1	0	1	1	0	0	0	1	0	Onv	Male	Peri-urban	Fissure Sealants	Grade 1	6-7 years	1	1	Low	Low	3	2	1	2
Onv	1	6	F	0	0	0	0	Peri-urban	Fissure Sealants	0	0	0	0	0	1	0	0	0	0	45	91	659	1	4	1	1	1	0	1	1	0	0	0	1	0	Onv	Female	Peri-urban	Fissure Sealants	Grade 1	6-7 years	1	1	Low	Low	3	2	1	2
Onv	1	6	F	0	0	0	0	Peri-urban	Fissure Sealants	0	0	0	0	0	1	0	0	0	0	45	91	659	1	4	1	1	1	0	1	1	0	0	0	1	0	Onv	Female	Peri-urban	Fissure Sealants	Grade 1	6-7 years	1	1	Low	Low	3	2	1	2
Onv	1	7	F	0	0	0	0	Peri-urban	Fissure Sealants	0	0	0	0	0	1	0	0	0	0	45	91	659	1	4	1	1	1	0	1	1	0	0	0	1	0	Onv	Female	Peri-urban	Fissure Sealants	Grade 1	6-7 years	1	1	Low	Low	3	2	1	2
Onv	7	13	M	0	0	0	0	Peri-urban	Fissure Sealants	0	0	0	0	0	1	0	0	0	0	45	91	659	1	4	1	1	1	0	1	1	0	0	0	1	0	Onv	Male	Peri-urban	Fissure Sealants	Grade 7	8-16 years	1	1	Low	Low	3	2	1	2
Onv	7	14	M	0	0	0	0	Peri-urban	Fissure Sealants	0	0	0	0	0	1	0	0	0	0	45	91	659	1	4	1	1	1	0	1	1	0	0	0	1	0	Onv	Male	Peri-urban	Fissure Sealants	Grade 7	8-16 years	1	1	Low	Low	3	2	1	2
Onv	7	12	M	0	0	0	0	Peri-urban	Fissure Sealants	0	0	0	0	0	1	0	0	0	0	45	91	659	1	4	1	1	1	0	1	1	0	0	0	1	0	Onv	Male	Peri-urban	Fissure Sealants	Grade 7	8-16 years	1	1	Low	Low	3	2	1	2
Onv	7	13	M	3	0	0	3	Peri-urban	Fissure Sealants	0	0	0	0	0	1	0	0	0	0	45	91	659	1	4	1	1	1	0	1	1	0	0	0	1	0	Onv	Male	Peri-urban	Fissure Sealants	Grade 7	8-16 years	1	1	Low	Low	3	2	1	2
Onv	1	6	M	0	0	0	0	Peri-urban	Fissure Sealants	0	0	0	0	0	1	0	0	0	0	45	91	659	1	4	1	1	1	0	1	1	0	0	0	1	0	Onv	Male	Peri-urban	Fissure Sealants	Grade 1	6-7 years	1	1	Low	Low	3	2	1	2
Onv	1	6	M	0	0	0	0	Peri-urban	Fissure Sealants	0	0	0	0	0	1	0	0	0	0	45	91	659	1	4	1	1	1	0	1	1	0	0	0	1	0	Onv	Male	Peri-urban	Fissure Sealants	Grade 1	6-7 years	1	1	Low	Low	3	2	1	2
Onv	1	7	M	0	0	0	0	Peri-urban	Fissure Sealants	0	0	0	0	0	1	0	0	0	0	45	91	659	1	4	1	1	1	0	1	1	0	0	0	1	0	Onv	Male	Peri-urban	Fissure Sealants	Grade 1	6-7 years	1	1	Low	Low	3	2	1	2
Onv	1	7	M	0	0	0	0	Peri-urban	Fissure Sealants	0	0	0	0	0	1	0	0	0	0	45	91	659	1	4	1	1	1	0	1	1	0	0	0	1	0	Onv	Male	Peri-urban	Fissure Sealants	Grade 1	6-7 years	1	1	Low	Low	3	2	1	2
Onv	1	6	M	0	0	0	0	Peri-urban	Fissure Sealants	0	0	0	0	0	1	0	0	0	0	45	91	659	1	4	1	1	1	0	1	1	0	0	0	1	0	Onv	Male	Peri-urban	Fissure Sealants	Grade 1	6-7 years	1	1	Low	Low	3	2	1	2
Onv	1	6	M	0	0	0	0	Peri-urban	Fissure Sealants	0	0	0	0	0	1	0	0	0	0	45	91	659	1	4	1	1	1	0	1	1	0	0	0	1	0	Onv	Male	Peri-urban	Fissure Sealants	Grade 1	6-7 years	1	1	Low	Low	3	2	1	2
Onv	1	6	M	0	0	0	0	Peri-urban	Fissure Sealants	0	0	0	0	0	1	0	0	0	0	45	91	659	1	4	1	1	1	0	1	1	0	0	0	1	0	Onv	Male	Peri-urban	Fissure Sealants	Grade 1	6-7 years	1	1	Low	Low	3	2	1	2
Onv	1	7	F	0	0	0	0	Peri-urban	Fissure Sealants	0	0	0	0	0	1	0	0	0	0	45	91	659	1	4	1	1	1	0	1	1	0	0	0	1	0	Onv	Female	Peri-urban	Fissure Sealants	Grade 1	6-7 years	1	1	Low	Low	3	2	1	2
Onv	1	7	F	0	0	0	0	Peri-urban	Fissure Sealants	0	0	0	0	0	1	0	0	0	0	45	91	659	1	4	1	1	1	0	1	1	0	0	0	1	0	Onv	Female	Peri-urban	Fissure Sealants	Grade 1	6-7 years	1	1	Low	Low	3	2	1	2
Onv	1	6	F	0	0	0	0	Peri-urban	Fissure Sealants	0	0	0	0	0	1	0	0	0	0	45	91	659	1	4	1	1	1	0	1	1	0	0	0	1	0	Onv	Female	Peri-urban	Fissure Sealants	Grade 1	6-7 years	1	1	Low	Low	3	2	1	2
Onv	1	7	F	0	0	0	0	Peri-urban	Fissure Sealants	0	0	0	0	0	1	0	0	0	0	45	91	659	1	4	1	1	1	0	1	1	0	0	0	1	0	Onv	Female	Peri-urban	Fissure Sealants	Grade 1	6-7 years	1	1	Low	Low	3	2	1	2
Onv	1	6	M	0	0	0	0	Peri-urban	Fissure Sealants	0	0	0	0	0	1	0	0	0	0	45	91	659	1	4	1	1	1	0	1	1	0	0	0	1	0	Onv	Male	Peri-urban	Fissure Sealants	Grade 1	6-7 years	1	1	Low	Low	3	2	1	2
Onv	1	6	M	0	0	0	0	Peri-urban	Fissure Sealants	0	0	0	0	0	1	0	0	0	0	45	91	659	1	4	1	1	1	0	1	1	0	0	0	1	0	Onv	Male	Peri-urban	Fissure Sealants	Grade 1	6-7 years	1	1	Low	Low	3	2	1	2
Onv	1	6	M	0	0	0	0	Peri-urban	Fissure Sealants	0	0	0	0	0	1	0	0	0	0	45	91	659	1	4	1	1	1	0	1	1	0	0	0	1	0	Onv	Male	Peri-urban	Fissure Sealants	Grade 1	6-7 years	1	1	Low	Low	3	2	1	2
Onv	1	6	F	0	0	0	0	Peri-urban	Fissure Sealants	0	0	0	0	0	1	0	0	0	0	45	91	659	1	4	1	1	1	0	1	1	0	0	0	1	0	Onv	Female	Peri-urban	Fissure Sealants	Grade 1	6-7 years	1	1	Low	Low	3	2	1	2
Onv	1	7	F	0	0	0	0	Peri-urban	Fissure Sealants	0	0	0	0	0	1	0	0	0	0	45	91	659	1	4	1	1	1	0	1	1	0	0	0	1	0	Onv	Female	Peri-urban	Fissure Sealants	Grade 1	6-7 years	1	1	Low	Low	3	2	1	2
Onv	1	6	F	0	0	0	0	Peri-urban	Fissure Sealants	0	0	0	0	0	1	0	0	0	0	45	91	659	1	4	1	1	1	0	1	1	0	0	0	1	0	Onv	Female	Peri-urban	Fissure Sealants	Grade 1	6-7 years	1	1	Low	Low	3	2	1	2
Onv	1	6	F	0	0	0	0	Peri-urban	Fissure Sealants	0	0	0	0	0	1	0	0	0	0	45	91	659	1	4	1	1	1	0	1	1	0	0	0	1	0	Onv	Female	Peri-urban	Fissure Sealants	Grade 1	6-7 years	1	1	Low	Low	3	2	1	2
Onv	1	6	F	0	0	0	0	Peri-urban	Fissure Sealants	0	0	0	0	0	1	0	0	0	0	45	91	659	1	4	1	1	1	0	1	1	0	0	0	1	0	Onv	Female	Peri-urban	Fissure Sealants	Grade 1	6-7 years	1	1	Low	Low	3	2	1	2
Onv	1	7	F	0	0	0	0	Peri-urban	Fissure Sealants	0	0	0	0	0	1	0	0	0	0	45	91	659	1	4	1	1	1	0	1	1	0	0	0	1	0	Onv	Female	Peri-urban	Fissure Sealants	Grade 1	6-7 years	1	1	Low	Low	3	2	1	2
Onv	1	5	M	0	0	0	0	Peri-urban	Fissure Sealants	0	0	0	0	0	1	0	0	0	0	45	91	659	1	4	1	1	1	0	1	1	0	0	0	1	0	Onv	Male	Peri-urban	Fissure Sealants	Grade 1	6-7 years	1	1	Low	Low	3	2	1	2
Onv	1	6	M	0	0	0	0	Peri-urban	Fissure Sealants	0	0	0	0	0	1	0	0	0	0	45	91	659	1	4	1	1	1	0	1	1	0	0	0	1	0	Onv	Male	Peri-urban	Fissure Sealants	Grade 1	6-7 years	1	1	Low	Low	3	2	1	2
Onv	1	6	M	0	0	0	0	Peri-urban	Fissure Sealants	0	0	0	0	0	1	0	0	0	0	45	91	659	1	4	1	1	1	0	1	1	0	0	0	1	0	Onv	Male	Peri-urban	Fissure Sealants	Grade 1	6-7 years	1	1	Low	Low	3	2	1	2
Onv	1	6	M	0	0	0	0	Peri-urban	Fissure Sealants	0	0	0	0	0	1	0	0	0	0	45	91	659	1	4	1	1	1	0	1	1	0	0	0	1	0	Onv	Male	Peri-urban	Fissure Sealants	Grade 1	6-7 years	1	1	Low	Low	3	2	1	2
Onv	1	7	M	0	0	0	0	Peri-urban	Fissure Sealants	0	0	0	0	0	1	0	0	0	0	45	91	659	1	4	1	1	1	0	1	1	0	0	0	1	0	Onv	Male	Peri-urban	Fissure Sealants	Grade 1	6-7 years	1	1	Low	Low	3	2	1	2
Onv	1	6	F	0	0	0	0	Peri-urban	Fissure Sealants	0	0	0	0	0	1	0	0	0	0	45	91	659	1	4	1	1	1	0	1	1	0	0	0	1	0	Onv	Female	Peri-urban	Fissure Sealants	Grade 1	6-7 years	1	1	Low	Low	3	2	1	2
Onv	1	6	F	0	0	0	0	Peri-urban	Fissure Sealants	0	0	0	0	0	1	0	0	0	0	45	91	659	1	4	1	1	1	0	1	1	0	0	0	1	0	Onv	Female	Peri-urban	Fissure Sealants	Grade 1	6-7 years	1	1	Low	Low	3	2	1	2
Onv	1	6	F	0	0	0	0	Peri-urban	Fissure Sealants	0	0	0	0	0	1	0	0	0	0	45	91	659	1	4	1	1	1	0	1	1	0	0	0	1	0	Onv	Female	Peri-urban	Fissure Sealants	Grade 1	6-7 years	1	1	Low	Low	3	2	1	2
Onv	1	7	F	0	0	0	0	Peri-urban	Fissure Sealants	0	0	0	0	0	1	0	0	0	0	45	91	659	1	4	1	1	1	0	1	1	0	0	0	1	0	Onv	Female	Peri-urban	Fissure Sealants	Grade 1	6-7 years	1	1	Low	Low	3	2	1	2
Pln	1	6	M	0	0	0	0	Urban	Fissure Sealants	0	0	0	0	0	1	0	0	0	0	45	165	1290	1	4	1	1	1	0	0	1	1	0	0	0	1	Pln	Male	Urban	Fissure Sealants	Grade 1	6-7 years	1	1	Low	Low	3	2	1	2
Pln	1	8	F	2	0	0	2	Urban	Fissure Sealants	0	0	0	0	0	1	0	0	0	0	45	165	1290	1	4	1	1	1	0	0	1	1	0	0	0	1	Pln	Female	Urban	Fissure Sealants	Grade 1	8-16 years	1	1	Low	Low	3	2	1	2
Pln	1	7	F	1	0	0	1	Urban	Fissure Sealants	0	0	0	0	0	1	0	0	0	0	45	165	1290	1	4	1	1	1	0	0	1	1	0	0	0	1	Pln	Female	Urban	Fissure Sealants	Grade 1	6-7 years	1	1	Low	Low	3	2	1	2
Pln	1	6	F	0	0	0	0	Urban	Fissure Sealants	0	0	0	0	0	1	0	0	0	0	45	165	1290	1	4	1	1	1	0	0	1	1	0	0	0	1	Pln	Female	Urban	Fissure Sealants	Grade 1	6-7 years	1	1	Low	Low	3	2	1	2
Pln	1	6	F	0	0	0	0	Urban	Fissure Sealants	0	0	0	0	0	1	0	0	0	0	45	165	1290	1	4	1	1	1	0	0	1	1	0	0	0	1	Pln	Female	Urban	Fissure Sealants	Grade 1	6-7 years	1	1	Low	Low	3	2	1	2
Pln	1	8	M	2	0	0	2	Urban	Fissure Sealants	0	0	0	0	0	1	0	0	0	0	45	165	1290	1	4	1	1	1	0	0	1	1	0	0	0	1	Pln	Male	Urban	Fissure Sealants	Grade 1	8-16 years	1	1	Low	Low	3	2	1	2
Pln	1	6	F	1	0	0	1	Urban	Fissure Sealants	0	0	0	0	0	1	0	0	0	0	45	165	1290	1	4	1	1	1	0	0	1	1	0	0	0	1	Pln	Female	Urban	Fissure Sealants	Grade 1	6-7 years	1	1	Low	Low	3	2	1	2
Pln	1	6	F	1	0	0	1	Urban	Fissure Sealants	0	0	0	0	0	1	0	0	0	0	45	165	1290	1	4	1	1	1	0	0	1	1	0	0	0	1	Pln	Female	Urban	Fissure Sealants	Grade 1	6-7 years	1	1	Low	Low	3	2	1	2
Pln	1	6	F	3	0	0	3	Urban	Fissure Sealants	0	0	0	0	0	1	0	0	0	0	45	165	1290	1	4	1	1	1	0	0	1	1	0	0	0	1	Pln	Female	Urban	Fissure Sealants	Grade 1	6-7 years	1	1	Low	Low	3	2	1	2
Pln	1	7	F	1	0	0	1	Urban	Fissure Sealants	0	0	0	0	0	1	0	0	0	0	45	165	1290	1	4	1	1	1	0	0	1	1	0	0	0	1	Pln	Female	Urban	Fissure Sealants	Grade 1	6-7 years	1	1	Low	Low	3	2	1	2
Pln	1	6	M	1	0	0	1	Urban	Fissure Sealants	0	0	0	0	0	1	0	0	0	0	45	165	1290	1	4	1	1	1	0	0	1	1	0	0	0	1	Pln	Male	Urban	Fissure Sealants	Grade 1	6-7 years	1	1	Low	Low	3	2	1	2
Pln	1	7	F	0	0	0	0	Urban	Fissure Sealants	0	0	0	0	0	1	0	0	0	0	45	165	1290	1	4	1	1	1	0	0	1	1	0	0	0	1	Pln	Female	Urban	Fissure Sealants	Grade 1	6-7 years	1	1	Low	Low	3	2	1	2
Pln	1	6	F	5	0	0	5	Urban	Fissure Sealants	0	0	0	0	0	1	0	0	0	0	45	165	1290	1	4	1	1	1	0	0	1	1	0	0	0	1	Pln	Female	Urban	Fissure Sealants	Grade 1	6-7 years	1	1	Low	Low	3	2	1	2
Pln	1	7	F	0	0	0	0	Urban	Fissure Sealants	0	0	0	0	0	1	0	0	0	0	45	165	1290	1	4	1	1	1	0	0	1	1	0	0	0	1	Pln	Female	Urban	Fissure Sealants	Grade 1	6-7 years	1	1	Low	Low	3	2	1	2
Pln	1	7	M	0	0	0	0	Urban	Fissure Sealants	0	0	0	0	0	1	0	0	0	0	45	165	1290	1	4	1	1	1	0	0	1	1	0	0	0	1	Pln	Male	Urban	Fissure Sealants	Grade 1	6-7 years	1	1	Low	Low	3	2	1	2
Pln	1	6	F	1	0	0	1	Urban	Fissure Sealants	0	0	0	0	0	1	0	0	0	0	45	165	1290	1	4	1	1	1	0	0	1	1	0	0	0	1	Pln	Female	Urban	Fissure Sealants	Grade 1	6-7 years	1	1	Low	Low	3	2	1	2
Pln	1	8	M	2	0	0	2	Urban	Fissure Sealants	0	0	0	0	0	1	0	0	0	0	45	165	1290	1	4	1	1	1	0	0	1	1	0	0	0	1	Pln	Male	Urban	Fissure Sealants	Grade 1	8-16 years	1	1	Low	Low	3	2	1	2
Pln	1	6	M	5	0	0	5	Urban	Fissure Sealants	0	0	0	0	0	1	0	0	0	0	45	165	1290	1	4	1	1	1	0	0	1	1	0	0	0	1	Pln	Male	Urban	Fissure Sealants	Grade 1	6-7 years	1	1	Low	Low	3	2	1	2
Pln	1	6	F	1	0	0	1	Urban	Fissure Sealants	0	0	0	0	0	1	0	0	0	0	45	165	1290	1	4	1	1	1	0	0	1	1	0	0	0	1	Pln	Female	Urban	Fissure Sealants	Grade 1	6-7 years	1	1	Low	Low	3	2	1	2
Pln	1	6	F	0	0	0	0	Urban	Fissure Sealants	0	0	0	0	0	1	0	0	0	0	45	165	1290	1	4	1	1	1	0	0	1	1	0	0	0	1	Pln	Female	Urban	Fissure Sealants	Grade 1	6-7 years	1	1	Low	Low	3	2	1	2
Pln	1	7	M	5	0	0	5	Urban	Fissure Sealants	0	0	0	0	0	1	0	0	0	0	45	165	1290	1	4	1	1	1	0	0	1	1	0	0	0	1	Pln	Male	Urban	Fissure Sealants	Grade 1	6-7 years	1	1	Low	Low	3	2	1	2
Pln	1	6	F	0	0	0	0	Urban	Fissure Sealants	0	0	0	0	0	1	0	0	0	0	45	165	1290	1	4	1	1	1	0	0	1	1	0	0	0	1	Pln	Female	Urban	Fissure Sealants	Grade 1	6-7 years	1	1	Low	Low	3	2	1	2
Pln	1	7	M	0	0	0	0	Urban	Fissure Sealants	0	0	0	0	0	1	0	0	0	0	45	165	1290	1	4	1	1	1	0	0	1	1	0	0	0	1	Pln	Male	Urban	Fissure Sealants	Grade 1	6-7 years	1	1	Low	Low	3	2	1	2
Pln	1	8	F	0	0	0	0	Urban	Fissure Sealants	0	0	0	0	0	1	0	0	0	0	45	165	1290	1	4	1	1	1	0	0	1	1	0	0	0	1	Pln	Female	Urban	Fissure Sealants	Grade 1	8-16 years	1	1	Low	Low	3	2	1	2
Pln	7	11	F	1	0	0	1	Urban	Fissure Sealants	0	0	0	0	0	1	0	0	0	0	45	165	1290	1	4	1	1	1	0	0	1	1	0	0	0	1	Pln	Female	Urban	Fissure Sealants	Grade 6	8-16 years	1	1	Low	Low	3	2	1	2
Pln	7	12	M	3	0	0	3	Urban	Fissure Sealants	0	0	0	0	0	1	0	0	0	0	45	165	1290	1	4	1	1	1	0	0	1	1	0	0	0	1	Pln	Male	Urban	Fissure Sealants	Grade 6	8-16 years	1	1	Low	Low	3	2	1	2
Pln	7	11	M	4	0	4	8	Urban	Fissure Sealants	0	0	0	0	0	1	0	0	0	0	45	165	1290	1	4	1	1	1	0	0	1	1	0	0	0	1	Pln	Male	Urban	Fissure Sealants	Grade 6	8-16 years	1	1	Low	Low	3	2	1	2
Pln	7	12	F	0	0	4	4	Urban	Fissure Sealants	0	0	0	0	0	1	0	0	0	0	45	165	1290	1	4	1	1	1	0	0	1	1	0	0	0	1	Pln	Female	Urban	Fissure Sealants	Grade 6	8-16 years	1	1	Low	Low	3	2	1	2
Pln	7	12	M	3	0	0	3	Urban	Fissure Sealants	0	0	0	0	0	1	0	0	0	0	45	165	1290	1	4	1	1	1	0	0	1	1	0	0	0	1	Pln	Male	Urban	Fissure Sealants	Grade 6	8-16 years	1	1	Low	Low	3	2	1	2
Pln	7	14	M	0	0	4	4	Urban	Fissure Sealants	0	0	0	0	0	1	0	0	0	0	45	165	1290	1	4	1	1	1	0	0	1	1	0	0	0	1	Pln	Male	Urban	Fissure Sealants	Grade 6	8-16 years	1	1	Low	Low	3	2	1	2
Pln	7	11	F	0	0	4	4	Urban	Fissure Sealants	0	0	0	0	0	1	0	0	0	0	45	165	1290	1	4	1	1	1	0	0	1	1	0	0	0	1	Pln	Female	Urban	Fissure Sealants	Grade 6	8-16 years	1	1	Low	Low	3	2	1	2
Pln	7	12	F	2	0	3	5	Urban	Fissure Sealants	0	0	0	0	0	1	0	0	0	0	45	165	1290	1	4	1	1	1	0	0	1	1	0	0	0	1	Pln	Female	Urban	Fissure Sealants	Grade 6	8-16 years	1	1	Low	Low	3	2	1	2
Pln	7	13	F	0	0	4	4	Urban	Fissure Sealants	0	0	0	0	0	1	0	0	0	0	45	165	1290	1	4	1	1	1	0	0	1	1	0	0	0	1	Pln	Female	Urban	Fissure Sealants	Grade 6	8-16 years	1	1	Low	Low	3	2	1	2
Pln	7	12	F	1	0	4	5	Urban	Fissure Sealants	0	0	0	0	0	1	0	0	0	0	45	165	1290	1	4	1	1	1	0	0	1	1	0	0	0	1	Pln	Female	Urban	Fissure Sealants	Grade 6	8-16 years	1	1	Low	Low	3	2	1	2
Pln	7	12	F	2	4	1	7	Urban	Fissure Sealants	0	0	0	0	0	1	0	0	0	0	45	165	1290	1	4	1	1	1	0	0	1	1	0	0	0	1	Pln	Female	Urban	Fissure Sealants	Grade 6	8-16 years	1	1	Low	Low	3	2	1	2
Pln	7	11	F	1	0	3	4	Urban	Fissure Sealants	0	0	0	0	0	1	0	0	0	0	45	165	1290	1	4	1	1	1	0	0	1	1	0	0	0	1	Pln	Female	Urban	Fissure Sealants	Grade 6	8-16 years	1	1	Low	Low	3	2	1	2
Pln	7	12	M	0	2	4	6	Urban	Fissure Sealants	0	0	0	0	0	1	0	0	0	0	45	165	1290	1	4	1	1	1	0	0	1	1	0	0	0	1	Pln	Male	Urban	Fissure Sealants	Grade 6	8-16 years	1	1	Low	Low	3	2	1	2
Pln	7	13	M	0	1	3	4	Urban	Fissure Sealants	0	0	0	0	0	1	0	0	0	0	45	165	1290	1	4	1	1	1	0	0	1	1	0	0	0	1	Pln	Male	Urban	Fissure Sealants	Grade 6	8-16 years	1	1	Low	Low	3	2	1	2
Pln	7	13	M	2	0	0	2	Urban	Fissure Sealants	0	0	0	0	0	1	0	0	0	0	45	165	1290	1	4	1	1	1	0	0	1	1	0	0	0	1	Pln	Male	Urban	Fissure Sealants	Grade 6	8-16 years	1	1	Low	Low	3	2	1	2
Pln	7	13	M	0	0	0	0	Urban	Fissure Sealants	0	0	0	0	0	1	0	0	0	0	45	165	1290	1	4	1	1	1	0	0	1	1	0	0	0	1	Pln	Male	Urban	Fissure Sealants	Grade 6	8-16 years	1	1	Low	Low	3	2	1	2
Pln	7	12	M	0	1	3	4	Urban	Fissure Sealants	0	0	0	0	0	1	0	0	0	0	45	165	1290	1	4	1	1	1	0	0	1	1	0	0	0	1	Pln	Male	Urban	Fissure Sealants	Grade 6	8-16 years	1	1	Low	Low	3	2	1	2
Pln	7	13	M	0	0	1	1	Urban	Fissure Sealants	0	0	0	0	0	1	0	0	0	0	45	165	1290	1	4	1	1	1	0	0	1	1	0	0	0	1	Pln	Male	Urban	Fissure Sealants	Grade 6	8-16 years	1	1	Low	Low	3	2	1	2
Pln	7	12	F	0	0	6	6	Urban	Fissure Sealants	0	0	0	0	0	1	0	0	0	0	45	165	1290	1	4	1	1	1	0	0	1	1	0	0	0	1	Pln	Female	Urban	Fissure Sealants	Grade 6	8-16 years	1	1	Low	Low	3	2	1	2
Pln	7	14	M	0	0	0	0	Urban	Fissure Sealants	0	0	0	0	0	1	0	0	0	0	45	165	1290	1	4	1	1	1	0	0	1	1	0	0	0	1	Pln	Male	Urban	Fissure Sealants	Grade 6	8-16 years	1	1	Low	Low	3	2	1	2
Pln	7	13	M	2	0	0	2	Urban	Fissure Sealants	0	0	0	0	0	1	0	0	0	0	45	165	1290	1	4	1	1	1	0	0	1	1	0	0	0	1	Pln	Male	Urban	Fissure Sealants	Grade 6	8-16 years	1	1	Low	Low	3	2	1	2
Pln	7	12	M	0	0	8	8	Urban	Fissure Sealants	0	0	0	0	0	1	0	0	0	0	45	165	1290	1	4	1	1	1	0	0	1	1	0	0	0	1	Pln	Male	Urban	Fissure Sealants	Grade 6	8-16 years	1	1	Low	Low	3	2	1	2
Pln	7	11	F	0	0	0	0	Urban	Fissure Sealants	0	0	0	0	0	1	0	0	0	0	45	165	1290	1	4	1	1	1	0	0	1	1	0	0	0	1	Pln	Female	Urban	Fissure Sealants	Grade 6	8-16 years	1	1	Low	Low	3	2	1	2
Pln	7	12	F	0	0	4	4	Urban	Fissure Sealants	0	0	0	0	0	1	0	0	0	0	45	165	1290	1	4	1	1	1	0	0	1	1	0	0	0	1	Pln	Female	Urban	Fissure Sealants	Grade 6	8-16 years	1	1	Low	Low	3	2	1	2
Pln	7	11	F	0	0	8	8	Urban	Fissure Sealants	0	0	0	0	0	1	0	0	0	0	45	165	1290	1	4	1	1	1	0	0	1	1	0	0	0	1	Pln	Female	Urban	Fissure Sealants	Grade 6	8-16 years	1	1	Low	Low	3	2	1	2
Pln	7	12	M	0	0	0	0	Urban	Fissure Sealants	0	0	0	0	0	1	0	0	0	0	45	165	1290	1	4	1	1	1	0	0	1	1	0	0	0	1	Pln	Male	Urban	Fissure Sealants	Grade 6	8-16 years	1	1	Low	Low	3	2	1	2
Pln	7	11	F	0	0	2	2	Urban	Fissure Sealants	0	0	0	0	0	1	0	0	0	0	45	165	1290	1	4	1	1	1	0	0	1	1	0	0	0	1	Pln	Female	Urban	Fissure Sealants	Grade 6	8-16 years	1	1	Low	Low	3	2	1	2
Pln	7	13	F	0	0	8	8	Urban	Fissure Sealants	0	0	0	0	0	1	0	0	0	0	45	165	1290	1	4	1	1	1	0	0	1	1	0	0	0	1	Pln	Female	Urban	Fissure Sealants	Grade 6	8-16 years	1	1	Low	Low	3	2	1	2
Pln	7	13	M	4	0	0	4	Urban	Fissure Sealants	0	0	0	0	0	1	0	0	0	0	45	165	1290	1	4	1	1	1	0	0	1	1	0	0	0	1	Pln	Male	Urban	Fissure Sealants	Grade 6	8-16 years	1	1	Low	Low	3	2	1	2
Pln	7	12	F	0	0	8	8	Urban	Fissure Sealants	0	0	0	0	0	1	0	0	0	0	45	165	1290	1	4	1	1	1	0	0	1	1	0	0	0	1	Pln	Female	Urban	Fissure Sealants	Grade 6	8-16 years	1	1	Low	Low	3	2	1	2
Pln	7	13	F	0	0	8	8	Urban	Fissure Sealants	0	0	0	0	0	1	0	0	0	0	45	165	1290	1	4	1	1	1	0	0	1	1	0	0	0	1	Pln	Female	Urban	Fissure Sealants	Grade 6	8-16 years	1	1	Low	Low	3	2	1	2
Pln	7	12	F	4	0	0	4	Urban	Fissure Sealants	0	0	0	0	0	1	0	0	0	0	45	165	1290	1	4	1	1	1	0	0	1	1	0	0	0	1	Pln	Female	Urban	Fissure Sealants	Grade 6	8-16 years	1	1	Low	Low	3	2	1	2
Pln	7	11	F	2	0	0	2	Urban	Fissure Sealants	0	0	0	0	0	1	0	0	0	0	45	165	1290	1	4	1	1	1	0	0	1	1	0	0	0	1	Pln	Female	Urban	Fissure Sealants	Grade 6	8-16 years	1	1	Low	Low	3	2	1	2
Pln	7	12	M	2	0	2	4	Urban	Fissure Sealants	0	0	0	0	0	1	0	0	0	0	45	165	1290	1	4	1	1	1	0	0	1	1	0	0	0	1	Pln	Male	Urban	Fissure Sealants	Grade 6	8-16 years	1	1	Low	Low	3	2	1	2
Pln	7	12	M	0	0	6	6	Urban	Fissure Sealants	0	0	0	0	0	1	0	0	0	0	45	165	1290	1	4	1	1	1	0	0	1	1	0	0	0	1	Pln	Male	Urban	Fissure Sealants	Grade 6	8-16 years	1	1	Low	Low	3	2	1	2
Pln	7	12	F	2	1	4	7	Urban	Fissure Sealants	0	0	0	0	0	1	0	0	0	0	45	165	1290	1	4	1	1	1	0	0	1	1	0	0	0	1	Pln	Female	Urban	Fissure Sealants	Grade 6	8-16 years	1	1	Low	Low	3	2	1	2
Pln	7	11	F	0	0	6	6	Urban	Fissure Sealants	0	0	0	0	0	1	0	0	0	0	45	165	1290	1	4	1	1	1	0	0	1	1	0	0	0	1	Pln	Female	Urban	Fissure Sealants	Grade 6	8-16 years	1	1	Low	Low	3	2	1	2
Pln	7	12	F	1	0	8	8	Urban	Fissure Sealants	0	0	0	0	0	1	0	0	0	0	45	165	1290	1	4	1	1	1	0	0	1	1	0	0	0	1	Pln	Female	Urban	Fissure Sealants	Grade 6	8-16 years	1	1	Low	Low	3	2	1	2
Pln	7	12	F	0	0	8	8	Urban	Fissure Sealants	0	0	0	0	0	1	0	0	0	0	45	165	1290	1	4	1	1	1	0	0	1	1	0	0	0	1	Pln	Female	Urban	Fissure Sealants	Grade 6	8-16 years	1	1	Low	Low	3	2	1	2
Pln	7	11	F	1	0	0	1	Urban	Fissure Sealants	0	0	0	0	0	1	0	0	0	0	45	165	1290	1	4	1	1	1	0	0	1	1	0	0	0	1	Pln	Female	Urban	Fissure Sealants	Grade 6	8-16 years	1	1	Low	Low	3	2	1	2
Pln	7	13	M	3	0	4	7	Urban	Fissure Sealants	0	0	0	0	0	1	0	0	0	0	45	165	1290	1	4	1	1	1	0	0	1	1	0	0	0	1	Pln	Male	Urban	Fissure Sealants	Grade 6	8-16 years	1	1	Low	Low	3	2	1	2
OH	1	6	F	0	0	0	0	Urban	Both SB +FS	0	0	1	0	1	1	0	0	0	1	45	286	1353	1	4	1	1	1	0	1	1	0	1	0	0	1	OH	Female	Urban	Both SB +FS	Grade 1	6-7 years	4	1	Low	Low	3	2	2	4
OH	1	7	F	0	0	0	0	Urban	Both SB +FS	0	0	1	0	1	1	0	0	0	1	74	286	1353	1	4	1	1	1	0	1	1	0	1	0	0	1	OH	Female	Urban	Both SB +FS	Grade 1	6-7 years	4	1	Medium	Low	3	2	2	5
OH	1	7	M	0	0	0	0	Urban	Both SB +FS	0	0	1	0	1	1	0	0	0	1	74	286	1353	1	4	1	1	1	0	1	1	0	1	0	0	1	OH	Male	Urban	Both SB +FS	Grade 1	6-7 years	4	1	Medium	Low	3	2	2	5
OH	1	8	M	1	0	0	1	Urban	Both SB +FS	0	0	1	0	1	1	0	0	0	1	74	286	1353	1	4	1	1	1	0	1	1	0	1	0	0	1	OH	Male	Urban	Both SB +FS	Grade 1	8-16 years	4	1	Medium	Low	3	2	2	5
OH	1	7	M	1	0	0	1	Urban	Both SB +FS	0	0	1	0	1	1	0	0	0	1	74	286	1353	1	4	1	1	1	0	1	1	0	1	0	0	1	OH	Male	Urban	Both SB +FS	Grade 1	6-7 years	4	1	Medium	Low	3	2	2	5
OH	1	7	F	0	0	0	0	Urban	Both SB +FS	0	0	1	0	1	1	0	0	0	1	74	286	1353	1	4	1	1	1	0	1	1	0	1	0	0	1	OH	Female	Urban	Both SB +FS	Grade 1	6-7 years	4	1	Medium	Low	3	2	2	5
OH	1	6	M	2	0	0	2	Urban	Both SB +FS	0	0	1	0	1	1	0	0	0	1	74	286	1353	1	4	1	1	1	0	1	1	0	1	0	0	1	OH	Male	Urban	Both SB +FS	Grade 1	6-7 years	4	1	Medium	Low	3	2	2	5
OH	1	6	F	0	0	0	0	Urban	Both SB +FS	0	0	1	0	1	1	0	0	0	1	74	286	1353	1	4	1	1	1	0	1	1	0	1	0	0	1	OH	Female	Urban	Both SB +FS	Grade 1	6-7 years	4	1	Medium	Low	3	2	2	5
OH	1	7	F	2	0	0	2	Urban	Both SB +FS	0	0	1	0	1	1	0	0	0	1	74	286	1353	1	4	1	1	1	0	1	1	0	1	0	0	1	OH	Female	Urban	Both SB +FS	Grade 1	6-7 years	4	1	Medium	Low	3	2	2	5
OH	1	7	F	0	0	0	0	Urban	Both SB +FS	0	0	1	0	1	1	0	0	0	1	74	286	1353	1	4	1	1	1	0	1	1	0	1	0	0	1	OH	Female	Urban	Both SB +FS	Grade 1	6-7 years	4	1	Medium	Low	3	2	2	5
OH	1	7	M	0	0	0	0	Urban	Both SB +FS	0	0	1	0	1	1	0	0	0	1	74	286	1353	1	4	1	1	1	0	1	1	0	1	0	0	1	OH	Male	Urban	Both SB +FS	Grade 1	6-7 years	4	1	Medium	Low	3	2	2	5
OH	1	6	M	0	0	0	0	Urban	Both SB +FS	0	0	1	0	1	1	0	0	0	1	74	286	1353	1	4	1	1	1	0	1	1	0	1	0	0	1	OH	Male	Urban	Both SB +FS	Grade 1	6-7 years	4	1	Medium	Low	3	2	2	5
OH	1	6	F	0	0	0	0	Urban	Both SB +FS	0	0	1	0	1	1	0	0	0	1	74	286	1353	1	4	1	1	1	0	1	1	0	1	0	0	1	OH	Female	Urban	Both SB +FS	Grade 1	6-7 years	4	1	Medium	Low	3	2	2	5
OH	1	7	M	0	0	0	0	Urban	Both SB +FS	0	0	1	0	1	1	0	0	0	1	74	286	1353	1	4	1	1	1	0	1	1	0	1	0	0	1	OH	Male	Urban	Both SB +FS	Grade 1	6-7 years	4	1	Medium	Low	3	2	2	5
OH	1	7	M	4	0	2	6	Urban	Both SB +FS	0	0	1	0	1	1	0	0	0	1	74	286	1353	1	4	1	1	1	0	1	1	0	1	0	0	1	OH	Male	Urban	Both SB +FS	Grade 1	6-7 years	4	1	Medium	Low	3	2	2	5
OH	1	6	M	0	0	0	0	Urban	Both SB +FS	0	0	1	0	1	1	0	0	0	1	74	286	1353	1	4	1	1	1	0	1	1	0	1	0	0	1	OH	Male	Urban	Both SB +FS	Grade 1	6-7 years	4	1	Medium	Low	3	2	2	5
OH	1	7	F	1	0	0	1	Urban	Both SB +FS	0	0	1	0	1	1	0	0	0	1	74	286	1353	1	4	1	1	1	0	1	1	0	1	0	0	1	OH	Female	Urban	Both SB +FS	Grade 1	6-7 years	4	1	Medium	Low	3	2	2	5
OH	1	6	M	0	0	0	0	Urban	Both SB +FS	0	0	1	0	1	1	0	0	0	1	74	286	1353	1	4	1	1	1	0	1	1	0	1	0	0	1	OH	Male	Urban	Both SB +FS	Grade 1	6-7 years	4	1	Medium	Low	3	2	2	5
OH	1	6	M	2	0	0	2	Urban	Both SB +FS	0	0	1	0	1	1	0	0	0	1	74	286	1353	1	4	1	1	1	0	1	1	0	1	0	0	1	OH	Male	Urban	Both SB +FS	Grade 1	6-7 years	4	1	Medium	Low	3	2	2	5
OH	1	7	M	0	0	0	0	Urban	Both SB +FS	0	0	1	0	1	1	0	0	0	1	74	286	1353	1	4	1	1	1	0	1	1	0	1	0	0	1	OH	Male	Urban	Both SB +FS	Grade 1	6-7 years	4	1	Medium	Low	3	2	2	5
OH	1	6	M	0	0	0	0	Urban	Both SB +FS	0	0	1	0	1	1	0	0	0	1	74	286	1353	1	4	1	1	1	0	1	1	0	1	0	0	1	OH	Male	Urban	Both SB +FS	Grade 1	6-7 years	4	1	Medium	Low	3	2	2	5
OH	1	6	M	0	0	0	0	Urban	Both SB +FS	0	0	1	0	1	1	0	0	0	1	74	286	1353	1	4	1	1	1	0	1	1	0	1	0	0	1	OH	Male	Urban	Both SB +FS	Grade 1	6-7 years	4	1	Medium	Low	3	2	2	5
OH	1	6	F	0	0	0	0	Urban	Both SB +FS	0	0	1	0	1	1	0	0	0	1	74	286	1353	1	4	1	1	1	0	1	1	0	1	0	0	1	OH	Female	Urban	Both SB +FS	Grade 1	6-7 years	4	1	Medium	Low	3	2	2	5
OH	1	6	F	0	0	0	0	Urban	Both SB +FS	0	0	1	0	1	1	0	0	0	1	74	286	1353	1	4	1	1	1	0	1	1	0	1	0	0	1	OH	Female	Urban	Both SB +FS	Grade 1	6-7 years	4	1	Medium	Low	3	2	2	5
OH	1	6	M	0	0	0	0	Urban	Both SB +FS	0	0	1	0	1	1	0	0	0	1	74	286	1353	1	4	1	1	1	0	1	1	0	1	0	0	1	OH	Male	Urban	Both SB +FS	Grade 1	6-7 years	4	1	Medium	Low	3	2	2	5
OH	1	6	M	0	0	0	0	Urban	Both SB +FS	0	0	1	0	1	1	0	0	0	1	74	286	1353	1	4	1	1	1	0	1	1	0	1	0	0	1	OH	Male	Urban	Both SB +FS	Grade 1	6-7 years	4	1	Medium	Low	3	2	2	5
OH	1	6	M	0	0	0	0	Urban	Both SB +FS	0	0	1	0	1	1	0	0	0	1	74	286	1353	1	4	1	1	1	0	1	1	0	1	0	0	1	OH	Male	Urban	Both SB +FS	Grade 1	6-7 years	4	1	Medium	Low	3	2	2	5
OH	1	6	F	0	0	0	0	Urban	Both SB +FS	0	0	1	0	1	1	0	0	0	1	74	286	1353	1	4	1	1	1	0	1	1	0	1	0	0	1	OH	Female	Urban	Both SB +FS	Grade 1	6-7 years	4	1	Medium	Low	3	2	2	5
OH	1	6	F	1	0	0	1	Urban	Both SB +FS	0	0	1	0	1	1	0	0	0	1	74	286	1353	1	4	1	1	1	0	1	1	0	1	0	0	1	OH	Female	Urban	Both SB +FS	Grade 1	6-7 years	4	1	Medium	Low	3	2	2	5
OH	1	7	M	0	0	0	0	Urban	Both SB +FS	0	0	1	0	1	1	0	0	0	1	74	286	1353	1	4	1	1	1	0	1	1	0	1	0	0	1	OH	Male	Urban	Both SB +FS	Grade 1	6-7 years	4	1	Medium	Low	3	2	2	5
OH	1	7	F	0	0	0	0	Urban	Both SB +FS	0	0	1	0	1	1	0	0	0	1	74	286	1353	1	4	1	1	1	0	1	1	0	1	0	0	1	OH	Female	Urban	Both SB +FS	Grade 1	6-7 years	4	1	Medium	Low	3	2	2	5
OH	1	7	M	0	0	0	0	Urban	Both SB +FS	0	0	1	0	1	1	0	0	0	1	74	286	1353	1	4	1	1	1	0	1	1	0	1	0	0	1	OH	Male	Urban	Both SB +FS	Grade 1	6-7 years	4	1	Medium	Low	3	2	2	5
OH	1	6	M	0	0	0	0	Urban	Both SB +FS	0	0	1	0	1	1	0	0	0	1	74	286	1353	1	4	1	1	1	0	1	1	0	1	0	0	1	OH	Male	Urban	Both SB +FS	Grade 1	6-7 years	4	1	Medium	Low	3	2	2	5
OH	1	6	M	0	0	0	0	Urban	Both SB +FS	0	0	1	0	1	1	0	0	0	1	74	286	1353	1	4	1	1	1	0	1	1	0	1	0	0	1	OH	Male	Urban	Both SB +FS	Grade 1	6-7 years	4	1	Medium	Low	3	2	2	5
OH	7	12	M	0	0	0	0	Urban	Both SB +FS	0	0	1	0	1	1	0	0	0	1	74	286	1353	1	4	1	1	1	0	1	1	0	1	0	0	1	OH	Male	Urban	Both SB +FS	Grade 7	8-16 years	4	1	Medium	Low	3	2	2	5
OH	7	12	M	0	0	0	0	Urban	Both SB +FS	0	0	1	0	1	1	0	0	0	1	74	286	1353	1	4	1	1	1	0	1	1	0	1	0	0	1	OH	Male	Urban	Both SB +FS	Grade 7	8-16 years	4	1	Medium	Low	3	2	2	5
OH	7	13	M	2	0	0	2	Urban	Both SB +FS	0	0	1	0	1	1	0	0	0	1	74	286	1353	1	4	1	1	1	0	1	1	0	1	0	0	1	OH	Male	Urban	Both SB +FS	Grade 7	8-16 years	4	1	Medium	Low	3	2	2	5
OH	7	12	F	2	0	0	2	Urban	Both SB +FS	0	0	1	0	1	1	0	0	0	1	74	286	1353	1	4	1	1	1	0	1	1	0	1	0	0	1	OH	Female	Urban	Both SB +FS	Grade 7	8-16 years	4	1	Medium	Low	3	2	2	5
OH	7	13	F	0	0	0	0	Urban	Both SB +FS	0	0	1	0	1	1	0	0	0	1	74	286	1353	1	4	1	1	1	0	1	1	0	1	0	0	1	OH	Female	Urban	Both SB +FS	Grade 7	8-16 years	4	1	Medium	Low	3	2	2	5
OH	7	13	F	2	0	0	2	Urban	Both SB +FS	0	0	1	0	1	1	0	0	0	1	74	286	1353	1	4	1	1	1	0	1	1	0	1	0	0	1	OH	Female	Urban	Both SB +FS	Grade 7	8-16 years	4	1	Medium	Low	3	2	2	5
OH	7	13	F	0	0	0	0	Urban	Both SB +FS	0	0	1	0	1	1	0	0	0	1	74	286	1353	1	4	1	1	1	0	1	1	0	1	0	0	1	OH	Female	Urban	Both SB +FS	Grade 7	8-16 years	4	1	Medium	Low	3	2	2	5
OH	7	12	F	0	0	0	0	Urban	Both SB +FS	0	0	1	0	1	1	0	0	0	1	74	286	1353	1	4	1	1	1	0	1	1	0	1	0	0	1	OH	Female	Urban	Both SB +FS	Grade 7	8-16 years	4	1	Medium	Low	3	2	2	5
OH	7	13	F	0	0	0	0	Urban	Both SB +FS	0	0	1	0	1	1	0	0	0	1	74	286	1353	1	4	1	1	1	0	1	1	0	1	0	0	1	OH	Female	Urban	Both SB +FS	Grade 7	8-16 years	4	1	Medium	Low	3	2	2	5
OH	7	12	F	3	1	0	4	Urban	Both SB +FS	0	0	1	0	1	1	0	0	0	1	74	286	1353	1	4	1	1	1	0	1	1	0	1	0	0	1	OH	Female	Urban	Both SB +FS	Grade 7	8-16 years	4	1	Medium	Low	3	2	2	5
OH	7	13	F	6	0	0	6	Urban	Both SB +FS	0	0	1	0	1	1	0	0	0	1	74	286	1353	1	4	1	1	1	0	1	1	0	1	0	0	1	OH	Female	Urban	Both SB +FS	Grade 7	8-16 years	4	1	Medium	Low	3	2	2	5
OH	7	12	F	1	0	0	1	Urban	Both SB +FS	0	0	1	0	1	1	0	0	0	1	74	286	1353	1	4	1	1	1	0	1	1	0	1	0	0	1	OH	Female	Urban	Both SB +FS	Grade 7	8-16 years	4	1	Medium	Low	3	2	2	5
OH	7	13	F	3	0	0	3	Urban	Both SB +FS	0	0	1	0	1	1	0	0	0	1	74	286	1353	1	4	1	1	1	0	1	1	0	1	0	0	1	OH	Female	Urban	Both SB +FS	Grade 7	8-16 years	4	1	Medium	Low	3	2	2	5
OH	7	12	F	2	0	0	2	Urban	Both SB +FS	0	0	1	0	1	1	0	0	0	1	74	286	1353	1	4	1	1	1	0	1	1	0	1	0	0	1	OH	Female	Urban	Both SB +FS	Grade 7	8-16 years	4	1	Medium	Low	3	2	2	5
OH	7	13	F	5	0	3	8	Urban	Both SB +FS	0	0	1	0	1	1	0	0	0	1	74	286	1353	1	4	1	1	1	0	1	1	0	1	0	0	1	OH	Female	Urban	Both SB +FS	Grade 7	8-16 years	4	1	Medium	Low	3	2	2	5
OH	7	13	M	4	0	0	4	Urban	Both SB +FS	0	0	1	0	1	1	0	0	0	1	74	286	1353	1	4	1	1	1	0	1	1	0	1	0	0	1	OH	Male	Urban	Both SB +FS	Grade 7	8-16 years	4	1	Medium	Low	3	2	2	5
OH	7	12	F	0	0	0	0	Urban	Both SB +FS	0	0	1	0	1	1	0	0	0	1	74	286	1353	1	4	1	1	1	0	1	1	0	1	0	0	1	OH	Female	Urban	Both SB +FS	Grade 7	8-16 years	4	1	Medium	Low	3	2	2	5
OH	7	12	F	0	0	0	0	Urban	Both SB +FS	0	0	1	0	1	1	0	0	0	1	74	286	1353	1	4	1	1	1	0	1	1	0	1	0	0	1	OH	Female	Urban	Both SB +FS	Grade 7	8-16 years	4	1	Medium	Low	3	2	2	5
OH	7	12	F	2	0	0	2	Urban	Both SB +FS	0	0	1	0	1	1	0	0	0	1	74	286	1353	1	4	1	1	1	0	1	1	0	1	0	0	1	OH	Female	Urban	Both SB +FS	Grade 7	8-16 years	4	1	Medium	Low	3	2	2	5
OH	7	12	M	0	0	0	0	Urban	Both SB +FS	0	0	1	0	1	1	0	0	0	1	74	286	1353	1	4	1	1	1	0	1	1	0	1	0	0	1	OH	Male	Urban	Both SB +FS	Grade 7	8-16 years	4	1	Medium	Low	3	2	2	5
OH	7	12	F	0	0	0	0	Urban	Both SB +FS	0	0	1	0	1	1	0	0	0	1	74	286	1353	1	4	1	1	1	0	1	1	0	1	0	0	1	OH	Female	Urban	Both SB +FS	Grade 7	8-16 years	4	1	Medium	Low	3	2	2	5
OH	7	13	F	0	0	2	2	Urban	Both SB +FS	0	0	1	0	1	1	0	0	0	1	74	286	1353	1	4	1	1	1	0	1	1	0	1	0	0	1	OH	Female	Urban	Both SB +FS	Grade 7	8-16 years	4	1	Medium	Low	3	2	2	5
OH	7	12	F	0	0	0	0	Urban	Both SB +FS	0	0	1	0	1	1	0	0	0	1	74	286	1353	1	4	1	1	1	0	1	1	0	1	0	0	1	OH	Female	Urban	Both SB +FS	Grade 7	8-16 years	4	1	Medium	Low	3	2	2	5
OH	7	12	F	0	0	0	0	Urban	Both SB +FS	0	0	1	0	1	1	0	0	0	1	74	286	1353	1	4	1	1	1	0	1	1	0	1	0	0	1	OH	Female	Urban	Both SB +FS	Grade 7	8-16 years	4	1	Medium	Low	3	2	2	5
OH	7	12	F	2	0	0	2	Urban	Both SB +FS	0	0	1	0	1	1	0	0	0	1	74	286	1353	1	4	1	1	1	0	1	1	0	1	0	0	1	OH	Female	Urban	Both SB +FS	Grade 7	8-16 years	4	1	Medium	Low	3	2	2	5
OH	7	12	F	5	0	0	5	Urban	Both SB +FS	0	0	1	0	1	1	0	0	0	1	74	286	1353	1	4	1	1	1	0	1	1	0	1	0	0	1	OH	Female	Urban	Both SB +FS	Grade 7	8-16 years	4	1	Medium	Low	3	2	2	5
OH	7	13	F	2	0	0	2	Urban	Both SB +FS	0	0	1	0	1	1	0	0	0	1	74	286	1353	1	4	1	1	1	0	1	1	0	1	0	0	1	OH	Female	Urban	Both SB +FS	Grade 7	8-16 years	4	1	Medium	Low	3	2	2	5
OH	7	13	F	2	0	0	2	Urban	Both SB +FS	0	0	1	0	1	1	0	0	0	1	74	286	1353	1	4	1	1	1	0	1	1	0	1	0	0	1	OH	Female	Urban	Both SB +FS	Grade 7	8-16 years	4	1	Medium	Low	3	2	2	5
OH	7	12	F	1	0	0	1	Urban	Both SB +FS	0	0	1	0	1	1	0	0	0	1	74	286	1353	1	4	1	1	1	0	1	1	0	1	0	0	1	OH	Female	Urban	Both SB +FS	Grade 7	8-16 years	4	1	Medium	Low	3	2	2	5
OH	7	12	F	1	0	0	1	Urban	Both SB +FS	0	0	1	0	1	1	0	0	0	1	74	286	1353	1	4	1	1	1	0	1	1	0	1	0	0	1	OH	Female	Urban	Both SB +FS	Grade 7	8-16 years	4	1	Medium	Low	3	2	2	5
OH	7	12	F	0	0	0	0	Urban	Both SB +FS	0	0	1	0	1	1	0	0	0	1	74	286	1353	1	4	1	1	1	0	1	1	0	1	0	0	1	OH	Female	Urban	Both SB +FS	Grade 7	8-16 years	4	1	Medium	Low	3	2	2	5
OH	7	13	F	1	0	0	1	Urban	Both SB +FS	0	0	1	0	1	1	0	0	0	1	74	286	1353	1	4	1	1	1	0	1	1	0	1	0	0	1	OH	Female	Urban	Both SB +FS	Grade 7	8-16 years	4	1	Medium	Low	3	2	2	5
OH	7	13	F	1	0	0	1	Urban	Both SB +FS	0	0	1	0	1	1	0	0	0	1	74	286	1353	1	4	1	1	1	0	1	1	0	1	0	0	1	OH	Female	Urban	Both SB +FS	Grade 7	8-16 years	4	1	Medium	Low	3	2	2	5
OH	7	13	F	2	0	0	2	Urban	Both SB +FS	0	0	1	0	1	1	0	0	0	1	74	286	1353	1	4	1	1	1	0	1	1	0	1	0	0	1	OH	Female	Urban	Both SB +FS	Grade 7	8-16 years	4	1	Medium	Low	3	2	2	5
OH	7	13	F	5	0	0	5	Urban	Both SB +FS	0	0	1	0	1	1	0	0	0	1	74	286	1353	1	4	1	1	1	0	1	1	0	1	0	0	1	OH	Female	Urban	Both SB +FS	Grade 7	8-16 years	4	1	Medium	Low	3	2	2	5
OH	7	12	F	3	0	2	5	Urban	Both SB +FS	0	0	1	0	1	1	0	0	0	1	74	286	1353	1	4	1	1	1	0	1	1	0	1	0	0	1	OH	Female	Urban	Both SB +FS	Grade 7	8-16 years	4	1	Medium	Low	3	2	2	5
OH	7	12	M	0	0	0	0	Urban	Both SB +FS	0	0	1	0	1	1	0	0	0	1	74	286	1353	1	4	1	1	1	0	1	1	0	1	0	0	1	OH	Male	Urban	Both SB +FS	Grade 7	8-16 years	4	1	Medium	Low	3	2	2	5
OH	7	12	M	3	0	0	3	Urban	Both SB +FS	0	0	1	0	1	1	0	0	0	1	74	286	1353	1	4	1	1	1	0	1	1	0	1	0	0	1	OH	Male	Urban	Both SB +FS	Grade 7	8-16 years	4	1	Medium	Low	3	2	2	5
OH	7	12	F	2	0	2	4	Urban	Both SB +FS	0	0	1	0	1	1	0	0	0	1	74	286	1353	1	4	1	1	1	0	1	1	0	1	0	0	1	OH	Female	Urban	Both SB +FS	Grade 7	8-16 years	4	1	Medium	Low	3	2	2	5
OH	7	12	M	3	0	0	3	Urban	Both SB +FS	0	0	1	0	1	1	0	0	0	1	74	286	1353	1	4	1	1	1	0	1	1	0	1	0	0	1	OH	Male	Urban	Both SB +FS	Grade 7	8-16 years	4	1	Medium	Low	3	2	2	5
OH	7	13	F	1	0	0	1	Urban	Both SB +FS	0	0	1	0	1	1	0	0	0	1	74	286	1353	1	4	1	1	1	0	1	1	0	1	0	0	1	OH	Female	Urban	Both SB +FS	Grade 7	8-16 years	4	1	Medium	Low	3	2	2	5
OH	7	12	F	4	0	0	4	Urban	Both SB +FS	0	0	1	0	1	1	0	0	0	1	74	286	1353	1	4	1	1	1	0	1	1	0	1	0	0	1	OH	Female	Urban	Both SB +FS	Grade 7	8-16 years	4	1	Medium	Low	3	2	2	5
Dk	7	13	M	0	0	0	0	Peri-urban	Fissure Sealants	0	0	1	0	1	0	0	0	0	0	48	155	1290	1	4	1	1	1	1	0	1	0	1	0	0	0	Dk	Male	Peri-urban	Fissure Sealants	Grade 6	8-16 years	2	1	Low	Low	3	2	1	3
Dk	7	13	M	0	0	0	0	Peri-urban	Fissure Sealants	0	0	1	0	1	0	0	0	0	0	48	155	1290	1	4	1	1	1	1	0	1	0	1	0	0	0	Dk	Male	Peri-urban	Fissure Sealants	Grade 6	8-16 years	2	1	Low	Low	3	2	1	3
Dk	7	13	F	0	0	0	0	Peri-urban	Fissure Sealants	0	0	1	0	1	0	0	0	0	0	48	155	1290	1	4	1	1	1	1	0	1	0	1	0	0	0	Dk	Female	Peri-urban	Fissure Sealants	Grade 6	8-16 years	2	1	Low	Low	3	2	1	3
Dk	7	12	F	0	0	0	0	Peri-urban	Fissure Sealants	0	0	1	0	1	0	0	0	0	0	48	155	1290	1	4	1	1	1	1	0	1	0	1	0	0	0	Dk	Female	Peri-urban	Fissure Sealants	Grade 6	8-16 years	2	1	Low	Low	3	2	1	3
Dk	7	11	M	0	0	0	0	Peri-urban	Fissure Sealants	0	0	1	0	1	0	0	0	0	0	48	155	1290	1	4	1	1	1	1	0	1	0	1	0	0	0	Dk	Male	Peri-urban	Fissure Sealants	Grade 6	8-16 years	2	1	Low	Low	3	2	1	3
Dk	7	12	M	4	0	0	4	Peri-urban	Fissure Sealants	0	0	1	0	1	0	0	0	0	0	48	155	1290	1	4	1	1	1	1	0	1	0	1	0	0	0	Dk	Male	Peri-urban	Fissure Sealants	Grade 6	8-16 years	2	1	Low	Low	3	2	1	3
Dk	7	12	F	2	0	0	2	Peri-urban	Fissure Sealants	0	0	1	0	1	0	0	0	0	0	48	155	1290	1	4	1	1	1	1	0	1	0	1	0	0	0	Dk	Female	Peri-urban	Fissure Sealants	Grade 6	8-16 years	2	1	Low	Low	3	2	1	3
Dk	7	12	M	0	0	0	0	Peri-urban	Fissure Sealants	0	0	1	0	1	0	0	0	0	0	48	155	1290	1	4	1	1	1	1	0	1	0	1	0	0	0	Dk	Male	Peri-urban	Fissure Sealants	Grade 6	8-16 years	2	1	Low	Low	3	2	1	3
Dk	7	13	M	0	0	0	0	Peri-urban	Fissure Sealants	0	0	1	0	1	0	0	0	0	0	48	155	1290	1	4	1	1	1	1	0	1	0	1	0	0	0	Dk	Male	Peri-urban	Fissure Sealants	Grade 6	8-16 years	2	1	Low	Low	3	2	1	3
Dk	7	11	F	5	0	0	5	Peri-urban	Fissure Sealants	0	0	1	0	1	0	0	0	0	0	48	155	1290	1	4	1	1	1	1	0	1	0	1	0	0	0	Dk	Female	Peri-urban	Fissure Sealants	Grade 6	8-16 years	2	1	Low	Low	3	2	1	3
Dk	7	12	F	0	0	0	0	Peri-urban	Fissure Sealants	0	0	1	0	1	0	0	0	0	0	48	155	1290	1	4	1	1	1	1	0	1	0	1	0	0	0	Dk	Female	Peri-urban	Fissure Sealants	Grade 6	8-16 years	2	1	Low	Low	3	2	1	3
Dk	7	14	F	0	0	0	0	Peri-urban	Fissure Sealants	0	0	1	0	1	0	0	0	0	0	48	155	1290	1	4	1	1	1	1	0	1	0	1	0	0	0	Dk	Female	Peri-urban	Fissure Sealants	Grade 6	8-16 years	2	1	Low	Low	3	2	1	3
Dk	7	11	M	0	0	0	0	Peri-urban	Fissure Sealants	0	0	1	0	1	0	0	0	0	0	48	155	1290	1	4	1	1	1	1	0	1	0	1	0	0	0	Dk	Male	Peri-urban	Fissure Sealants	Grade 6	8-16 years	2	1	Low	Low	3	2	1	3
Dk	7	12	F	1	0	0	1	Peri-urban	Fissure Sealants	0	0	1	0	1	0	0	0	0	0	48	155	1290	1	4	1	1	1	1	0	1	0	1	0	0	0	Dk	Female	Peri-urban	Fissure Sealants	Grade 6	8-16 years	2	1	Low	Low	3	2	1	3
Dk	7	11	F	0	0	0	0	Peri-urban	Fissure Sealants	0	0	1	0	1	0	0	0	0	0	48	155	1290	1	4	1	1	1	1	0	1	0	1	0	0	0	Dk	Female	Peri-urban	Fissure Sealants	Grade 6	8-16 years	2	1	Low	Low	3	2	1	3
Dk	7	11	M	2	0	0	2	Peri-urban	Fissure Sealants	0	0	1	0	1	0	0	0	0	0	48	155	1290	1	4	1	1	1	1	0	1	0	1	0	0	0	Dk	Male	Peri-urban	Fissure Sealants	Grade 6	8-16 years	2	1	Low	Low	3	2	1	3
Dk	7	11	M	0	0	0	0	Peri-urban	Fissure Sealants	0	0	1	0	1	0	0	0	0	0	48	155	1290	1	4	1	1	1	1	0	1	0	1	0	0	0	Dk	Male	Peri-urban	Fissure Sealants	Grade 6	8-16 years	2	1	Low	Low	3	2	1	3
Dk	7	11	F	1	1	0	2	Peri-urban	Fissure Sealants	0	0	1	0	1	0	0	0	0	0	48	155	1290	1	4	1	1	1	1	0	1	0	1	0	0	0	Dk	Female	Peri-urban	Fissure Sealants	Grade 6	8-16 years	2	1	Low	Low	3	2	1	3
Dk	7	11	M	0	0	0	0	Peri-urban	Fissure Sealants	0	0	1	0	1	0	0	0	0	0	48	155	1290	1	4	1	1	1	1	0	1	0	1	0	0	0	Dk	Male	Peri-urban	Fissure Sealants	Grade 6	8-16 years	2	1	Low	Low	3	2	1	3
Dk	7	12	F	0	0	2	2	Peri-urban	Fissure Sealants	0	0	1	0	1	0	0	0	0	0	48	155	1290	1	4	1	1	1	1	0	1	0	1	0	0	0	Dk	Female	Peri-urban	Fissure Sealants	Grade 6	8-16 years	2	1	Low	Low	3	2	1	3
Dk	7	11	F	0	0	0	0	Peri-urban	Fissure Sealants	0	0	1	0	1	0	0	0	0	0	48	155	1290	1	4	1	1	1	1	0	1	0	1	0	0	0	Dk	Female	Peri-urban	Fissure Sealants	Grade 6	8-16 years	2	1	Low	Low	3	2	1	3
Dk	7	12	M	0	0	0	0	Peri-urban	Fissure Sealants	0	0	1	0	1	0	0	0	0	0	48	155	1290	1	4	1	1	1	1	0	1	0	1	0	0	0	Dk	Male	Peri-urban	Fissure Sealants	Grade 6	8-16 years	2	1	Low	Low	3	2	1	3
Dk	7	11	F	0	0	7	7	Peri-urban	Fissure Sealants	0	0	1	0	1	0	0	0	0	0	48	155	1290	1	4	1	1	1	1	0	1	0	1	0	0	0	Dk	Female	Peri-urban	Fissure Sealants	Grade 6	8-16 years	2	1	Low	Low	3	2	1	3
Dk	7	11	F	0	0	4	4	Peri-urban	Fissure Sealants	0	0	1	0	1	0	0	0	0	0	48	155	1290	1	4	1	1	1	1	0	1	0	1	0	0	0	Dk	Female	Peri-urban	Fissure Sealants	Grade 6	8-16 years	2	1	Low	Low	3	2	1	3
Dk	7	11	F	0	0	0	0	Peri-urban	Fissure Sealants	0	0	1	0	1	0	0	0	0	0	48	155	1290	1	4	1	1	1	1	0	1	0	1	0	0	0	Dk	Female	Peri-urban	Fissure Sealants	Grade 6	8-16 years	2	1	Low	Low	3	2	1	3
Dk	7	12	F	0	0	6	6	Peri-urban	Fissure Sealants	0	0	1	0	1	0	0	0	0	0	48	155	1290	1	4	1	1	1	1	0	1	0	1	0	0	0	Dk	Female	Peri-urban	Fissure Sealants	Grade 6	8-16 years	2	1	Low	Low	3	2	1	3
Dk	7	12	M	0	0	4	4	Peri-urban	Fissure Sealants	0	0	1	0	1	0	0	0	0	0	48	155	1290	1	4	1	1	1	1	0	1	0	1	0	0	0	Dk	Male	Peri-urban	Fissure Sealants	Grade 6	8-16 years	2	1	Low	Low	3	2	1	3
Dk	7	11	M	3	0	0	3	Peri-urban	Fissure Sealants	0	0	1	0	1	0	0	0	0	0	48	155	1290	1	4	1	1	1	1	0	1	0	1	0	0	0	Dk	Male	Peri-urban	Fissure Sealants	Grade 6	8-16 years	2	1	Low	Low	3	2	1	3
Dk	7	12	M	1	0	0	1	Peri-urban	Fissure Sealants	0	0	1	0	1	0	0	0	0	0	48	155	1290	1	4	1	1	1	1	0	1	0	1	0	0	0	Dk	Male	Peri-urban	Fissure Sealants	Grade 6	8-16 years	2	1	Low	Low	3	2	1	3
Dk	7	12	M	1	0	0	1	Peri-urban	Fissure Sealants	0	0	1	0	1	0	0	0	0	0	48	155	1290	1	4	1	1	1	1	0	1	0	1	0	0	0	Dk	Male	Peri-urban	Fissure Sealants	Grade 6	8-16 years	2	1	Low	Low	3	2	1	3
Dk	7	12	M	0	0	4	4	Peri-urban	Fissure Sealants	0	0	1	0	1	0	0	0	0	0	48	155	1290	1	4	1	1	1	1	0	1	0	1	0	0	0	Dk	Male	Peri-urban	Fissure Sealants	Grade 6	8-16 years	2	1	Low	Low	3	2	1	3
Dk	7	12	F	0	0	4	4	Peri-urban	Fissure Sealants	0	0	1	0	1	0	0	0	0	0	48	155	1290	1	4	1	1	1	1	0	1	0	1	0	0	0	Dk	Female	Peri-urban	Fissure Sealants	Grade 6	8-16 years	2	1	Low	Low	3	2	1	3
Dk	7	14	F	0	0	2	2	Peri-urban	Fissure Sealants	0	0	1	0	1	0	0	0	0	0	48	155	1290	1	4	1	1	1	1	0	1	0	1	0	0	0	Dk	Female	Peri-urban	Fissure Sealants	Grade 6	8-16 years	2	1	Low	Low	3	2	1	3
Dk	7	12	F	1	0	0	1	Peri-urban	Fissure Sealants	0	0	1	0	1	0	0	0	0	0	48	155	1290	1	4	1	1	1	1	0	1	0	1	0	0	0	Dk	Female	Peri-urban	Fissure Sealants	Grade 6	8-16 years	2	1	Low	Low	3	2	1	3
Dk	7	11	M	1	0	0	1	Peri-urban	Fissure Sealants	0	0	1	0	1	0	0	0	0	0	48	155	1290	1	4	1	1	1	1	0	1	0	1	0	0	0	Dk	Male	Peri-urban	Fissure Sealants	Grade 6	8-16 years	2	1	Low	Low	3	2	1	3
Dk	7	11	F	0	0	2	2	Peri-urban	Fissure Sealants	0	0	1	0	1	0	0	0	0	0	48	155	1290	1	4	1	1	1	1	0	1	0	1	0	0	0	Dk	Female	Peri-urban	Fissure Sealants	Grade 6	8-16 years	2	1	Low	Low	3	2	1	3
Dk	7	13	M	0	0	0	0	Peri-urban	Fissure Sealants	0	0	1	0	1	0	0	0	0	0	48	155	1290	1	4	1	1	1	1	0	1	0	1	0	0	0	Dk	Male	Peri-urban	Fissure Sealants	Grade 6	8-16 years	2	1	Low	Low	3	2	1	3
Dk	7	12	F	0	0	2	2	Peri-urban	Fissure Sealants	0	0	1	0	1	0	0	0	0	0	48	155	1290	1	4	1	1	1	1	0	1	0	1	0	0	0	Dk	Female	Peri-urban	Fissure Sealants	Grade 6	8-16 years	2	1	Low	Low	3	2	1	3
Dk	7	12	F	0	0	4	4	Peri-urban	Fissure Sealants	0	0	1	0	1	0	0	0	0	0	48	155	1290	1	4	1	1	1	1	0	1	0	1	0	0	0	Dk	Female	Peri-urban	Fissure Sealants	Grade 6	8-16 years	2	1	Low	Low	3	2	1	3
Dk	7	11	F	0	0	1	1	Peri-urban	Fissure Sealants	0	0	1	0	1	0	0	0	0	0	48	155	1290	1	4	1	1	1	1	0	1	0	1	0	0	0	Dk	Female	Peri-urban	Fissure Sealants	Grade 6	8-16 years	2	1	Low	Low	3	2	1	3
Dk	7	12	F	0	0	4	4	Peri-urban	Fissure Sealants	0	0	1	0	1	0	0	0	0	0	48	155	1290	1	4	1	1	1	1	0	1	0	1	0	0	0	Dk	Female	Peri-urban	Fissure Sealants	Grade 6	8-16 years	2	1	Low	Low	3	2	1	3
Dk	7	13	M	2	0	3	5	Peri-urban	Fissure Sealants	0	0	1	0	1	0	0	0	0	0	48	155	1290	1	4	1	1	1	1	0	1	0	1	0	0	0	Dk	Male	Peri-urban	Fissure Sealants	Grade 6	8-16 years	2	1	Low	Low	3	2	1	3
Dk	7	13	F	2	0	0	2	Peri-urban	Fissure Sealants	0	0	1	0	1	0	0	0	0	0	48	155	1290	1	4	1	1	1	1	0	1	0	1	0	0	0	Dk	Female	Peri-urban	Fissure Sealants	Grade 6	8-16 years	2	1	Low	Low	3	2	1	3
Dk	7	11	M	2	0	0	2	Peri-urban	Fissure Sealants	0	0	1	0	1	0	0	0	0	0	48	155	1290	1	4	1	1	1	1	0	1	0	1	0	0	0	Dk	Male	Peri-urban	Fissure Sealants	Grade 6	8-16 years	2	1	Low	Low	3	2	1	3
Dk	7	14	M	0	0	0	0	Peri-urban	Fissure Sealants	0	0	1	0	1	0	0	0	0	0	48	155	1290	1	4	1	1	1	1	0	1	0	1	0	0	0	Dk	Male	Peri-urban	Fissure Sealants	Grade 6	8-16 years	2	1	Low	Low	3	2	1	3
Dk	1	7	M	0	0	0	0	Peri-urban	Fissure Sealants	0	0	1	0	1	0	0	0	0	0	48	155	1290	1	4	1	1	1	1	0	1	0	1	0	0	0	Dk	Male	Peri-urban	Fissure Sealants	Grade 1	6-7 years	2	1	Low	Low	3	2	1	3
Dk	1	6	F	0	0	0	0	Peri-urban	Fissure Sealants	0	0	1	0	1	0	0	0	0	0	48	155	1290	1	4	1	1	1	1	0	1	0	1	0	0	0	Dk	Female	Peri-urban	Fissure Sealants	Grade 1	6-7 years	2	1	Low	Low	3	2	1	3
Dk	1	7	M	0	0	0	0	Peri-urban	Fissure Sealants	0	0	1	0	1	0	0	0	0	0	48	155	1290	1	4	1	1	1	1	0	1	0	1	0	0	0	Dk	Male	Peri-urban	Fissure Sealants	Grade 1	6-7 years	2	1	Low	Low	3	2	1	3
Dk	1	7	M	4	0	0	4	Peri-urban	Fissure Sealants	0	0	1	0	1	0	0	0	0	0	48	155	1290	1	4	1	1	1	1	0	1	0	1	0	0	0	Dk	Male	Peri-urban	Fissure Sealants	Grade 1	6-7 years	2	1	Low	Low	3	2	1	3
Dk	1	7	M	0	0	0	0	Peri-urban	Fissure Sealants	0	0	1	0	1	0	0	0	0	0	48	155	1290	1	4	1	1	1	1	0	1	0	1	0	0	0	Dk	Male	Peri-urban	Fissure Sealants	Grade 1	6-7 years	2	1	Low	Low	3	2	1	3
Dk	1	7	M	0	0	0	0	Peri-urban	Fissure Sealants	0	0	1	0	1	0	0	0	0	0	48	155	1290	1	4	1	1	1	1	0	1	0	1	0	0	0	Dk	Male	Peri-urban	Fissure Sealants	Grade 1	6-7 years	2	1	Low	Low	3	2	1	3
Dk	1	7	F	0	0	0	0	Peri-urban	Fissure Sealants	0	0	1	0	1	0	0	0	0	0	48	155	1290	1	4	1	1	1	1	0	1	0	1	0	0	0	Dk	Female	Peri-urban	Fissure Sealants	Grade 1	6-7 years	2	1	Low	Low	3	2	1	3
Dk	1	7	M	0	0	0	0	Peri-urban	Fissure Sealants	0	0	1	0	1	0	0	0	0	0	48	155	1290	1	4	1	1	1	1	0	1	0	1	0	0	0	Dk	Male	Peri-urban	Fissure Sealants	Grade 1	6-7 years	2	1	Low	Low	3	2	1	3
Dk	1	7	F	0	0	0	0	Peri-urban	Fissure Sealants	0	0	1	0	1	0	0	0	0	0	48	155	1290	1	4	1	1	1	1	0	1	0	1	0	0	0	Dk	Female	Peri-urban	Fissure Sealants	Grade 1	6-7 years	2	1	Low	Low	3	2	1	3
Dk	1	7	F	0	0	0	0	Peri-urban	Fissure Sealants	0	0	1	0	1	0	0	0	0	0	48	155	1290	1	4	1	1	1	1	0	1	0	1	0	0	0	Dk	Female	Peri-urban	Fissure Sealants	Grade 1	6-7 years	2	1	Low	Low	3	2	1	3
Dk	1	6	M	0	0	0	0	Peri-urban	Fissure Sealants	0	0	1	0	1	0	0	0	0	0	48	155	1290	1	4	1	1	1	1	0	1	0	1	0	0	0	Dk	Male	Peri-urban	Fissure Sealants	Grade 1	6-7 years	2	1	Low	Low	3	2	1	3
Dk	1	6	F	0	0	0	0	Peri-urban	Fissure Sealants	0	0	1	0	1	0	0	0	0	0	48	155	1290	1	4	1	1	1	1	0	1	0	1	0	0	0	Dk	Female	Peri-urban	Fissure Sealants	Grade 1	6-7 years	2	1	Low	Low	3	2	1	3
Dk	1	7	F	0	0	0	0	Peri-urban	Fissure Sealants	0	0	1	0	1	0	0	0	0	0	48	155	1290	1	4	1	1	1	1	0	1	0	1	0	0	0	Dk	Female	Peri-urban	Fissure Sealants	Grade 1	6-7 years	2	1	Low	Low	3	2	1	3
Dk	1	6	F	3	0	0	3	Peri-urban	Fissure Sealants	0	0	1	0	1	0	0	0	0	0	48	155	1290	1	4	1	1	1	1	0	1	0	1	0	0	0	Dk	Female	Peri-urban	Fissure Sealants	Grade 1	6-7 years	2	1	Low	Low	3	2	1	3
Dk	1	6	F	0	0	0	0	Peri-urban	Fissure Sealants	0	0	1	0	1	0	0	0	0	0	48	155	1290	1	4	1	1	1	1	0	1	0	1	0	0	0	Dk	Female	Peri-urban	Fissure Sealants	Grade 1	6-7 years	2	1	Low	Low	3	2	1	3
Dk	1	6	M	0	0	0	0	Peri-urban	Fissure Sealants	0	0	1	0	1	0	0	0	0	0	48	155	1290	1	4	1	1	1	1	0	1	0	1	0	0	0	Dk	Male	Peri-urban	Fissure Sealants	Grade 1	6-7 years	2	1	Low	Low	3	2	1	3
Dk	1	6	F	0	0	0	0	Peri-urban	Fissure Sealants	0	0	1	0	1	0	0	0	0	0	48	155	1290	1	4	1	1	1	1	0	1	0	1	0	0	0	Dk	Female	Peri-urban	Fissure Sealants	Grade 1	6-7 years	2	1	Low	Low	3	2	1	3
Dk	1	6	F	0	0	0	0	Peri-urban	Fissure Sealants	0	0	1	0	1	0	0	0	0	0	48	155	1290	1	4	1	1	1	1	0	1	0	1	0	0	0	Dk	Female	Peri-urban	Fissure Sealants	Grade 1	6-7 years	2	1	Low	Low	3	2	1	3
Dk	1	6	M	0	0	0	0	Peri-urban	Fissure Sealants	0	0	1	0	1	0	0	0	0	0	48	155	1290	1	4	1	1	1	1	0	1	0	1	0	0	0	Dk	Male	Peri-urban	Fissure Sealants	Grade 1	6-7 years	2	1	Low	Low	3	2	1	3
Dk	1	6	F	0	0	0	0	Peri-urban	Fissure Sealants	0	0	1	0	1	0	0	0	0	0	48	155	1290	1	4	1	1	1	1	0	1	0	1	0	0	0	Dk	Female	Peri-urban	Fissure Sealants	Grade 1	6-7 years	2	1	Low	Low	3	2	1	3
Dk	1	6	M	2	0	0	2	Peri-urban	Fissure Sealants	0	0	1	0	1	0	0	0	0	0	48	155	1290	1	4	1	1	1	1	0	1	0	1	0	0	0	Dk	Male	Peri-urban	Fissure Sealants	Grade 1	6-7 years	2	1	Low	Low	3	2	1	3
Dk	1	6	F	0	0	0	0	Peri-urban	Fissure Sealants	0	0	1	0	1	0	0	0	0	0	48	155	1290	1	4	1	1	1	1	0	1	0	1	0	0	0	Dk	Female	Peri-urban	Fissure Sealants	Grade 1	6-7 years	2	1	Low	Low	3	2	1	3
Dk	1	6	M	0	0	0	0	Peri-urban	Fissure Sealants	0	0	1	0	1	0	0	0	0	0	48	155	1290	1	4	1	1	1	1	0	1	0	1	0	0	0	Dk	Male	Peri-urban	Fissure Sealants	Grade 1	6-7 years	2	1	Low	Low	3	2	1	3
Dk	1	7	M	0	0	0	0	Peri-urban	Fissure Sealants	0	0	1	0	1	0	0	0	0	0	48	155	1290	1	4	1	1	1	1	0	1	0	1	0	0	0	Dk	Male	Peri-urban	Fissure Sealants	Grade 1	6-7 years	2	1	Low	Low	3	2	1	3
Dk	1	6	M	0	0	0	0	Peri-urban	Fissure Sealants	0	0	1	0	1	0	0	0	0	0	48	155	1290	1	4	1	1	1	1	0	1	0	1	0	0	0	Dk	Male	Peri-urban	Fissure Sealants	Grade 1	6-7 years	2	1	Low	Low	3	2	1	3
Dk	1	7	F	0	0	0	0	Peri-urban	Fissure Sealants	0	0	1	0	1	0	0	0	0	0	48	155	1290	1	4	1	1	1	1	0	1	0	1	0	0	0	Dk	Female	Peri-urban	Fissure Sealants	Grade 1	6-7 years	2	1	Low	Low	3	2	1	3
Dk	1	7	M	0	0	0	0	Peri-urban	Fissure Sealants	0	0	1	0	1	0	0	0	0	0	48	155	1290	1	4	1	1	1	1	0	1	0	1	0	0	0	Dk	Male	Peri-urban	Fissure Sealants	Grade 1	6-7 years	2	1	Low	Low	3	2	1	3
Dk	1	6	F	4	0	0	4	Peri-urban	Fissure Sealants	0	0	1	0	1	0	0	0	0	0	48	155	1290	1	4	1	1	1	1	0	1	0	1	0	0	0	Dk	Female	Peri-urban	Fissure Sealants	Grade 1	6-7 years	2	1	Low	Low	3	2	1	3
Dk	1	6	M	0	0	0	0	Peri-urban	Fissure Sealants	0	0	1	0	1	0	0	0	0	0	48	155	1290	1	4	1	1	1	1	0	1	0	1	0	0	0	Dk	Male	Peri-urban	Fissure Sealants	Grade 1	6-7 years	2	1	Low	Low	3	2	1	3
Dk	1	6	M	0	0	0	0	Peri-urban	Fissure Sealants	0	0	1	0	1	0	0	0	0	0	48	155	1290	1	4	1	1	1	1	0	1	0	1	0	0	0	Dk	Male	Peri-urban	Fissure Sealants	Grade 1	6-7 years	2	1	Low	Low	3	2	1	3
Dk	1	6	M	0	0	0	0	Peri-urban	Fissure Sealants	0	0	1	0	1	0	0	0	0	0	48	155	1290	1	4	1	1	1	1	0	1	0	1	0	0	0	Dk	Male	Peri-urban	Fissure Sealants	Grade 1	6-7 years	2	1	Low	Low	3	2	1	3
Dk	1	8	M	0	0	0	0	Peri-urban	Fissure Sealants	0	0	1	0	1	0	0	0	0	0	48	155	1290	1	4	1	1	1	1	0	1	0	1	0	0	0	Dk	Male	Peri-urban	Fissure Sealants	Grade 1	8-16 years	2	1	Low	Low	3	2	1	3
Dk	1	7	M	0	0	0	0	Peri-urban	Fissure Sealants	0	0	1	0	1	0	0	0	0	0	48	155	1290	1	4	1	1	1	1	0	1	0	1	0	0	0	Dk	Male	Peri-urban	Fissure Sealants	Grade 1	6-7 years	2	1	Low	Low	3	2	1	3
Dk	1	7	M	0	0	0	0	Peri-urban	Fissure Sealants	0	0	1	0	1	0	0	0	0	0	48	155	1290	1	4	1	1	1	1	0	1	0	1	0	0	0	Dk	Male	Peri-urban	Fissure Sealants	Grade 1	6-7 years	2	1	Low	Low	3	2	1	3
Dk	1	6	F	0	0	0	0	Peri-urban	Fissure Sealants	0	0	1	0	1	0	0	0	0	0	48	155	1290	1	4	1	1	1	1	0	1	0	1	0	0	0	Dk	Female	Peri-urban	Fissure Sealants	Grade 1	6-7 years	2	1	Low	Low	3	2	1	3
Dk	1	6	F	0	0	0	0	Peri-urban	Fissure Sealants	0	0	1	0	1	0	0	0	0	0	48	155	1290	1	4	1	1	1	1	0	1	0	1	0	0	0	Dk	Female	Peri-urban	Fissure Sealants	Grade 1	6-7 years	2	1	Low	Low	3	2	1	3
Dk	1	6	F	0	0	0	0	Peri-urban	Fissure Sealants	0	0	1	0	1	0	0	0	0	0	48	155	1290	1	4	1	1	1	1	0	1	0	1	0	0	0	Dk	Female	Peri-urban	Fissure Sealants	Grade 1	6-7 years	2	1	Low	Low	3	2	1	3
Dk	1	6	M	0	0	0	0	Peri-urban	Fissure Sealants	0	0	1	0	1	0	0	0	0	0	48	155	1290	1	4	1	1	1	1	0	1	0	1	0	0	0	Dk	Male	Peri-urban	Fissure Sealants	Grade 1	6-7 years	2	1	Low	Low	3	2	1	3
Md	7	12	F	3	0	0	3	Peri-urban	Fissure Sealants	0	0	0	0	0	1	1	0	1	0	125	140	450	1	4	1	1	1	1	0	1	0	1	0	0	1	Md	Female	Peri-urban	Fissure Sealants	Grade 7	8-16 years	3	1	High	Low	3	2	2	6
Md	7	13	F	0	0	0	0	Peri-urban	Fissure Sealants	0	0	0	0	0	1	1	0	1	0	125	140	450	1	4	1	1	1	1	0	1	0	1	0	0	1	Md	Female	Peri-urban	Fissure Sealants	Grade 7	8-16 years	3	1	High	Low	3	2	2	6
Md	7	12	F	0	0	0	0	Peri-urban	Fissure Sealants	0	0	0	0	0	1	1	0	1	0	125	140	450	1	4	1	1	1	1	0	1	0	1	0	0	1	Md	Female	Peri-urban	Fissure Sealants	Grade 7	8-16 years	3	1	High	Low	3	2	2	6
Md	7	12	F	0	0	0	0	Peri-urban	Fissure Sealants	0	0	0	0	0	1	1	0	1	0	125	140	450	1	4	1	1	1	1	0	1	0	1	0	0	1	Md	Female	Peri-urban	Fissure Sealants	Grade 7	8-16 years	3	1	High	Low	3	2	2	6
Md	7	13	F	0	0	0	0	Peri-urban	Fissure Sealants	0	0	0	0	0	1	1	0	1	0	125	140	450	1	4	1	1	1	1	0	1	0	1	0	0	1	Md	Female	Peri-urban	Fissure Sealants	Grade 7	8-16 years	3	1	High	Low	3	2	2	6
Md	7	14	M	0	0	0	0	Peri-urban	Fissure Sealants	0	0	0	0	0	1	1	0	1	0	125	140	450	1	4	1	1	1	1	0	1	0	1	0	0	1	Md	Male	Peri-urban	Fissure Sealants	Grade 7	8-16 years	3	1	High	Low	3	2	2	6
Md	7	12	F	0	0	0	0	Peri-urban	Fissure Sealants	0	0	0	0	0	1	1	0	1	0	125	140	450	1	4	1	1	1	1	0	1	0	1	0	0	1	Md	Female	Peri-urban	Fissure Sealants	Grade 7	8-16 years	3	1	High	Low	3	2	2	6
Md	7	14	M	0	0	0	0	Peri-urban	Fissure Sealants	0	0	0	0	0	1	1	0	1	0	125	140	450	1	4	1	1	1	1	0	1	0	1	0	0	1	Md	Male	Peri-urban	Fissure Sealants	Grade 7	8-16 years	3	1	High	Low	3	2	2	6
Md	7	13	F	2	0	0	2	Peri-urban	Fissure Sealants	0	0	0	0	0	1	1	0	1	0	125	140	450	1	4	1	1	1	1	0	1	0	1	0	0	1	Md	Female	Peri-urban	Fissure Sealants	Grade 7	8-16 years	3	1	High	Low	3	2	2	6
Md	7	12	M	0	0	0	0	Peri-urban	Fissure Sealants	0	0	0	0	0	1	1	0	1	0	125	140	450	1	4	1	1	1	1	0	1	0	1	0	0	1	Md	Male	Peri-urban	Fissure Sealants	Grade 7	8-16 years	3	1	High	Low	3	2	2	6
Md	7	13	M	0	0	0	0	Peri-urban	Fissure Sealants	0	0	0	0	0	1	1	0	1	0	125	140	450	1	4	1	1	1	1	0	1	0	1	0	0	1	Md	Male	Peri-urban	Fissure Sealants	Grade 7	8-16 years	3	1	High	Low	3	2	2	6
Md	7	13	M	2	0	0	2	Peri-urban	Fissure Sealants	0	0	0	0	0	1	1	0	1	0	125	140	450	1	4	1	1	1	1	0	1	0	1	0	0	1	Md	Male	Peri-urban	Fissure Sealants	Grade 7	8-16 years	3	1	High	Low	3	2	2	6
Md	7	13	F	0	0	0	0	Peri-urban	Fissure Sealants	0	0	0	0	0	1	1	0	1	0	125	140	450	1	4	1	1	1	1	0	1	0	1	0	0	1	Md	Female	Peri-urban	Fissure Sealants	Grade 7	8-16 years	3	1	High	Low	3	2	2	6
Md	7	13	F	0	0	0	0	Peri-urban	Fissure Sealants	0	0	0	0	0	1	1	0	1	0	125	140	450	1	4	1	1	1	1	0	1	0	1	0	0	1	Md	Female	Peri-urban	Fissure Sealants	Grade 7	8-16 years	3	1	High	Low	3	2	2	6
Md	7	13	F	0	0	0	0	Peri-urban	Fissure Sealants	0	0	0	0	0	1	1	0	1	0	125	140	450	1	4	1	1	1	1	0	1	0	1	0	0	1	Md	Female	Peri-urban	Fissure Sealants	Grade 7	8-16 years	3	1	High	Low	3	2	2	6
Md	7	13	M	0	0	0	0	Peri-urban	Fissure Sealants	0	0	0	0	0	1	1	0	1	0	125	140	450	1	4	1	1	1	1	0	1	0	1	0	0	1	Md	Male	Peri-urban	Fissure Sealants	Grade 7	8-16 years	3	1	High	Low	3	2	2	6
Md	7	14	M	0	0	0	0	Peri-urban	Fissure Sealants	0	0	0	0	0	1	1	0	1	0	125	140	450	1	4	1	1	1	1	0	1	0	1	0	0	1	Md	Male	Peri-urban	Fissure Sealants	Grade 7	8-16 years	3	1	High	Low	3	2	2	6
Md	7	12	F	0	0	1	1	Peri-urban	Fissure Sealants	0	0	0	0	0	1	1	0	1	0	125	140	450	1	4	1	1	1	1	0	1	0	1	0	0	1	Md	Female	Peri-urban	Fissure Sealants	Grade 7	8-16 years	3	1	High	Low	3	2	2	6
Md	7	13	F	0	0	0	0	Peri-urban	Fissure Sealants	0	0	0	0	0	1	1	0	1	0	125	140	450	1	4	1	1	1	1	0	1	0	1	0	0	1	Md	Female	Peri-urban	Fissure Sealants	Grade 7	8-16 years	3	1	High	Low	3	2	2	6
Md	7	13	F	0	0	0	0	Peri-urban	Fissure Sealants	0	0	0	0	0	1	1	0	1	0	125	140	450	1	4	1	1	1	1	0	1	0	1	0	0	1	Md	Female	Peri-urban	Fissure Sealants	Grade 7	8-16 years	3	1	High	Low	3	2	2	6
Md	7	14	M	0	0	0	0	Peri-urban	Fissure Sealants	0	0	0	0	0	1	1	0	1	0	125	140	450	1	4	1	1	1	1	0	1	0	1	0	0	1	Md	Male	Peri-urban	Fissure Sealants	Grade 7	8-16 years	3	1	High	Low	3	2	2	6
Md	7	13	M	0	0	0	0	Peri-urban	Fissure Sealants	0	0	0	0	0	1	1	0	1	0	125	140	450	1	4	1	1	1	1	0	1	0	1	0	0	1	Md	Male	Peri-urban	Fissure Sealants	Grade 7	8-16 years	3	1	High	Low	3	2	2	6
Md	7	13	F	0	0	0	0	Peri-urban	Fissure Sealants	0	0	0	0	0	1	1	0	1	0	125	140	450	1	4	1	1	1	1	0	1	0	1	0	0	1	Md	Female	Peri-urban	Fissure Sealants	Grade 7	8-16 years	3	1	High	Low	3	2	2	6
Md	7	15	M	0	0	0	0	Peri-urban	Fissure Sealants	0	0	0	0	0	1	1	0	1	0	125	140	450	1	4	1	1	1	1	0	1	0	1	0	0	1	Md	Male	Peri-urban	Fissure Sealants	Grade 7	8-16 years	3	1	High	Low	3	2	2	6
Md	7	13	M	0	0	0	0	Peri-urban	Fissure Sealants	0	0	0	0	0	1	1	0	1	0	125	140	450	1	4	1	1	1	1	0	1	0	1	0	0	1	Md	Male	Peri-urban	Fissure Sealants	Grade 7	8-16 years	3	1	High	Low	3	2	2	6
Md	7	12	F	0	0	0	0	Peri-urban	Fissure Sealants	0	0	0	0	0	1	1	0	1	0	125	140	450	1	4	1	1	1	1	0	1	0	1	0	0	1	Md	Female	Peri-urban	Fissure Sealants	Grade 7	8-16 years	3	1	High	Low	3	2	2	6
Md	7	13	M	1	0	0	1	Peri-urban	Fissure Sealants	0	0	0	0	0	1	1	0	1	0	125	140	450	1	4	1	1	1	1	0	1	0	1	0	0	1	Md	Male	Peri-urban	Fissure Sealants	Grade 7	8-16 years	3	1	High	Low	3	2	2	6
Md	7	14	M	1	0	0	1	Peri-urban	Fissure Sealants	0	0	0	0	0	1	1	0	1	0	125	140	450	1	4	1	1	1	1	0	1	0	1	0	0	1	Md	Male	Peri-urban	Fissure Sealants	Grade 7	8-16 years	3	1	High	Low	3	2	2	6
Md	7	13	F	0	0	0	0	Peri-urban	Fissure Sealants	0	0	0	0	0	1	1	0	1	0	125	140	450	1	4	1	1	1	1	0	1	0	1	0	0	1	Md	Female	Peri-urban	Fissure Sealants	Grade 7	8-16 years	3	1	High	Low	3	2	2	6
Md	7	13	M	0	0	0	0	Peri-urban	Fissure Sealants	0	0	0	0	0	1	1	0	1	0	125	140	450	1	4	1	1	1	1	0	1	0	1	0	0	1	Md	Male	Peri-urban	Fissure Sealants	Grade 7	8-16 years	3	1	High	Low	3	2	2	6
Md	7	13	M	0	0	0	0	Peri-urban	Fissure Sealants	0	0	0	0	0	1	1	0	1	0	125	140	450	1	4	1	1	1	1	0	1	0	1	0	0	1	Md	Male	Peri-urban	Fissure Sealants	Grade 7	8-16 years	3	1	High	Low	3	2	2	6
Md	7	13	M	2	0	0	2	Peri-urban	Fissure Sealants	0	0	0	0	0	1	1	0	1	0	125	140	450	1	4	1	1	1	1	0	1	0	1	0	0	1	Md	Male	Peri-urban	Fissure Sealants	Grade 7	8-16 years	3	1	High	Low	3	2	2	6
Md	7	13	M	1	0	0	1	Peri-urban	Fissure Sealants	0	0	0	0	0	1	1	0	1	0	125	140	450	1	4	1	1	1	1	0	1	0	1	0	0	1	Md	Male	Peri-urban	Fissure Sealants	Grade 7	8-16 years	3	1	High	Low	3	2	2	6
Md	7	12	F	0	0	0	0	Peri-urban	Fissure Sealants	0	0	0	0	0	1	1	0	1	0	125	140	450	1	4	1	1	1	1	0	1	0	1	0	0	1	Md	Female	Peri-urban	Fissure Sealants	Grade 7	8-16 years	3	1	High	Low	3	2	2	6
Md	7	12	F	0	0	0	0	Peri-urban	Fissure Sealants	0	0	0	0	0	1	1	0	1	0	125	140	450	1	4	1	1	1	1	0	1	0	1	0	0	1	Md	Female	Peri-urban	Fissure Sealants	Grade 7	8-16 years	3	1	High	Low	3	2	2	6
Md	7	13	F	0	0	0	0	Peri-urban	Fissure Sealants	0	0	0	0	0	1	1	0	1	0	125	140	450	1	4	1	1	1	1	0	1	0	1	0	0	1	Md	Female	Peri-urban	Fissure Sealants	Grade 7	8-16 years	3	1	High	Low	3	2	2	6
Md	7	14	F	0	0	0	0	Peri-urban	Fissure Sealants	0	0	0	0	0	1	1	0	1	0	125	140	450	1	4	1	1	1	1	0	1	0	1	0	0	1	Md	Female	Peri-urban	Fissure Sealants	Grade 7	8-16 years	3	1	High	Low	3	2	2	6
Md	7	12	F	0	0	0	0	Peri-urban	Fissure Sealants	0	0	0	0	0	1	1	0	1	0	125	140	450	1	4	1	1	1	1	0	1	0	1	0	0	1	Md	Female	Peri-urban	Fissure Sealants	Grade 7	8-16 years	3	1	High	Low	3	2	2	6
Md	7	13	M	0	0	0	0	Peri-urban	Fissure Sealants	0	0	0	0	0	1	1	0	1	0	125	140	450	1	4	1	1	1	1	0	1	0	1	0	0	1	Md	Male	Peri-urban	Fissure Sealants	Grade 7	8-16 years	3	1	High	Low	3	2	2	6
Md	7	13	M	0	0	0	0	Peri-urban	Fissure Sealants	0	0	0	0	0	1	1	0	1	0	125	140	450	1	4	1	1	1	1	0	1	0	1	0	0	1	Md	Male	Peri-urban	Fissure Sealants	Grade 7	8-16 years	3	1	High	Low	3	2	2	6
Md	7	12	M	0	0	0	0	Peri-urban	Fissure Sealants	0	0	0	0	0	1	1	0	1	0	125	140	450	1	4	1	1	1	1	0	1	0	1	0	0	1	Md	Male	Peri-urban	Fissure Sealants	Grade 7	8-16 years	3	1	High	Low	3	2	2	6
Md	7	12	F	0	0	0	0	Peri-urban	Fissure Sealants	0	0	0	0	0	1	1	0	1	0	125	140	450	1	4	1	1	1	1	0	1	0	1	0	0	1	Md	Female	Peri-urban	Fissure Sealants	Grade 7	8-16 years	3	1	High	Low	3	2	2	6
Md	1	8	M	0	0	0	0	Peri-urban	Fissure Sealants	0	0	0	0	0	1	1	0	1	0	125	140	450	1	4	1	1	1	1	0	1	0	1	0	0	1	Md	Male	Peri-urban	Fissure Sealants	Grade 1	8-16 years	3	1	High	Low	3	2	2	6
Md	1	8	F	0	0	0	0	Peri-urban	Fissure Sealants	0	0	0	0	0	1	1	0	1	0	125	140	450	1	4	1	1	1	1	0	1	0	1	0	0	1	Md	Female	Peri-urban	Fissure Sealants	Grade 1	8-16 years	3	1	High	Low	3	2	2	6
Md	1	8	M	0	0	0	0	Peri-urban	Fissure Sealants	0	0	0	0	0	1	1	0	1	0	125	140	450	1	4	1	1	1	1	0	1	0	1	0	0	1	Md	Male	Peri-urban	Fissure Sealants	Grade 1	8-16 years	3	1	High	Low	3	2	2	6
Md	1	6	M	0	0	0	0	Peri-urban	Fissure Sealants	0	0	0	0	0	1	1	0	1	0	125	140	450	1	4	1	1	1	1	0	1	0	1	0	0	1	Md	Male	Peri-urban	Fissure Sealants	Grade 1	6-7 years	3	1	High	Low	3	2	2	6
Md	1	6	F	0	0	0	0	Peri-urban	Fissure Sealants	0	0	0	0	0	1	1	0	1	0	125	140	450	1	4	1	1	1	1	0	1	0	1	0	0	1	Md	Female	Peri-urban	Fissure Sealants	Grade 1	6-7 years	3	1	High	Low	3	2	2	6
Md	1	6	F	0	0	0	0	Peri-urban	Fissure Sealants	0	0	0	0	0	1	1	0	1	0	125	140	450	1	4	1	1	1	1	0	1	0	1	0	0	1	Md	Female	Peri-urban	Fissure Sealants	Grade 1	6-7 years	3	1	High	Low	3	2	2	6
Md	1	6	F	0	0	0	0	Peri-urban	Fissure Sealants	0	0	0	0	0	1	1	0	1	0	125	140	450	1	4	1	1	1	1	0	1	0	1	0	0	1	Md	Female	Peri-urban	Fissure Sealants	Grade 1	6-7 years	3	1	High	Low	3	2	2	6
Md	1	12	M	2	0	0	2	Peri-urban	Fissure Sealants	0	0	0	0	0	1	1	0	1	0	125	140	450	1	4	1	1	1	1	0	1	0	1	0	0	1	Md	Male	Peri-urban	Fissure Sealants	Grade 1	8-16 years	3	1	High	Low	3	2	2	6
Md	1	6	F	0	0	0	0	Peri-urban	Fissure Sealants	0	0	0	0	0	1	1	0	1	0	125	140	450	1	4	1	1	1	1	0	1	0	1	0	0	1	Md	Female	Peri-urban	Fissure Sealants	Grade 1	6-7 years	3	1	High	Low	3	2	2	6
Md	1	6	F	1	0	0	1	Peri-urban	Fissure Sealants	0	0	0	0	0	1	1	0	1	0	125	140	450	1	4	1	1	1	1	0	1	0	1	0	0	1	Md	Female	Peri-urban	Fissure Sealants	Grade 1	6-7 years	3	1	High	Low	3	2	2	6
Md	1	6	F	0	0	0	0	Peri-urban	Fissure Sealants	0	0	0	0	0	1	1	0	1	0	125	140	450	1	4	1	1	1	1	0	1	0	1	0	0	1	Md	Female	Peri-urban	Fissure Sealants	Grade 1	6-7 years	3	1	High	Low	3	2	2	6
Md	1	7	M	0	0	0	0	Peri-urban	Fissure Sealants	0	0	0	0	0	1	1	0	1	0	125	140	450	1	4	1	1	1	1	0	1	0	1	0	0	1	Md	Male	Peri-urban	Fissure Sealants	Grade 1	6-7 years	3	1	High	Low	3	2	2	6
Md	1	6	F	0	0	0	0	Peri-urban	Fissure Sealants	0	0	0	0	0	1	1	0	1	0	125	140	450	1	4	1	1	1	1	0	1	0	1	0	0	1	Md	Female	Peri-urban	Fissure Sealants	Grade 1	6-7 years	3	1	High	Low	3	2	2	6
Md	1	6	M	0	0	0	0	Peri-urban	Fissure Sealants	0	0	0	0	0	1	1	0	1	0	125	140	450	1	4	1	1	1	1	0	1	0	1	0	0	1	Md	Male	Peri-urban	Fissure Sealants	Grade 1	6-7 years	3	1	High	Low	3	2	2	6
Md	1	7	F	0	0	0	0	Peri-urban	Fissure Sealants	0	0	0	0	0	1	1	0	1	0	125	140	450	1	4	1	1	1	1	0	1	0	1	0	0	1	Md	Female	Peri-urban	Fissure Sealants	Grade 1	6-7 years	3	1	High	Low	3	2	2	6
Md	1	8	F	0	0	0	0	Peri-urban	Fissure Sealants	0	0	0	0	0	1	1	0	1	0	125	140	450	1	4	1	1	1	1	0	1	0	1	0	0	1	Md	Female	Peri-urban	Fissure Sealants	Grade 1	8-16 years	3	1	High	Low	3	2	2	6
Md	1	8	M	0	0	0	0	Peri-urban	Fissure Sealants	0	0	0	0	0	1	1	0	1	0	125	140	450	1	4	1	1	1	1	0	1	0	1	0	0	1	Md	Male	Peri-urban	Fissure Sealants	Grade 1	8-16 years	3	1	High	Low	3	2	2	6
Md	1	7	F	0	0	0	0	Peri-urban	Fissure Sealants	0	0	0	0	0	1	1	0	1	0	125	140	450	1	4	1	1	1	1	0	1	0	1	0	0	1	Md	Female	Peri-urban	Fissure Sealants	Grade 1	6-7 years	3	1	High	Low	3	2	2	6
Md	1	7	M	0	0	0	0	Peri-urban	Fissure Sealants	0	0	0	0	0	1	1	0	1	0	125	140	450	1	4	1	1	1	1	0	1	0	1	0	0	1	Md	Male	Peri-urban	Fissure Sealants	Grade 1	6-7 years	3	1	High	Low	3	2	2	6
Md	1	7	M	0	0	0	0	Peri-urban	Fissure Sealants	0	0	0	0	0	1	1	0	1	0	125	140	450	1	4	1	1	1	1	0	1	0	1	0	0	1	Md	Male	Peri-urban	Fissure Sealants	Grade 1	6-7 years	3	1	High	Low	3	2	2	6
Md	1	6	F	1	0	0	1	Peri-urban	Fissure Sealants	0	0	0	0	0	1	1	0	1	0	125	140	450	1	4	1	1	1	1	0	1	0	1	0	0	1	Md	Female	Peri-urban	Fissure Sealants	Grade 1	6-7 years	3	1	High	Low	3	2	2	6
Md	1	9	F	0	0	0	0	Peri-urban	Fissure Sealants	0	0	0	0	0	1	1	0	1	0	125	140	450	1	4	1	1	1	1	0	1	0	1	0	0	1	Md	Female	Peri-urban	Fissure Sealants	Grade 1	8-16 years	3	1	High	Low	3	2	2	6
Md	1	6	F	0	0	0	0	Peri-urban	Fissure Sealants	0	0	0	0	0	1	1	0	1	0	125	140	450	1	4	1	1	1	1	0	1	0	1	0	0	1	Md	Female	Peri-urban	Fissure Sealants	Grade 1	6-7 years	3	1	High	Low	3	2	2	6
Md	1	6	F	0	0	0	0	Peri-urban	Fissure Sealants	0	0	0	0	0	1	1	0	1	0	125	140	450	1	4	1	1	1	1	0	1	0	1	0	0	1	Md	Female	Peri-urban	Fissure Sealants	Grade 1	6-7 years	3	1	High	Low	3	2	2	6
Md	1	8	F	0	0	0	0	Peri-urban	Fissure Sealants	0	0	0	0	0	1	1	0	1	0	125	140	450	1	4	1	1	1	1	0	1	0	1	0	0	1	Md	Female	Peri-urban	Fissure Sealants	Grade 1	8-16 years	3	1	High	Low	3	2	2	6
Md	1	6	F	0	0	0	0	Peri-urban	Fissure Sealants	0	0	0	0	0	1	1	0	1	0	125	140	450	1	4	1	1	1	1	0	1	0	1	0	0	1	Md	Female	Peri-urban	Fissure Sealants	Grade 1	6-7 years	3	1	High	Low	3	2	2	6
Md	1	6	F	0	0	0	0	Peri-urban	Fissure Sealants	0	0	0	0	0	1	1	0	1	0	125	140	450	1	4	1	1	1	1	0	1	0	1	0	0	1	Md	Female	Peri-urban	Fissure Sealants	Grade 1	6-7 years	3	1	High	Low	3	2	2	6
Md	1	8	M	0	0	0	0	Peri-urban	Fissure Sealants	0	0	0	0	0	1	1	0	1	0	125	140	450	1	4	1	1	1	1	0	1	0	1	0	0	1	Md	Male	Peri-urban	Fissure Sealants	Grade 1	8-16 years	3	1	High	Low	3	2	2	6
Md	1	7	F	0	0	0	0	Peri-urban	Fissure Sealants	0	0	0	0	0	1	1	0	1	0	125	140	450	1	4	1	1	1	1	0	1	0	1	0	0	1	Md	Female	Peri-urban	Fissure Sealants	Grade 1	6-7 years	3	1	High	Low	3	2	2	6
Md	1	8	M	1	0	0	1	Peri-urban	Fissure Sealants	0	0	0	0	0	1	1	0	1	0	125	140	450	1	4	1	1	1	1	0	1	0	1	0	0	1	Md	Male	Peri-urban	Fissure Sealants	Grade 1	8-16 years	3	1	High	Low	3	2	2	6
Md	1	6	M	0	0	0	0	Peri-urban	Fissure Sealants	0	0	0	0	0	1	1	0	1	0	125	140	450	1	4	1	1	1	1	0	1	0	1	0	0	1	Md	Male	Peri-urban	Fissure Sealants	Grade 1	6-7 years	3	1	High	Low	3	2	2	6
Md	1	6	F	0	0	0	0	Peri-urban	Fissure Sealants	0	0	0	0	0	1	1	0	1	0	125	140	450	1	4	1	1	1	1	0	1	0	1	0	0	1	Md	Female	Peri-urban	Fissure Sealants	Grade 1	6-7 years	3	1	High	Low	3	2	2	6
Md	1	9	F	1	0	0	1	Peri-urban	Fissure Sealants	0	0	0	0	0	1	1	0	1	0	125	140	450	1	4	1	1	1	1	0	1	0	1	0	0	1	Md	Female	Peri-urban	Fissure Sealants	Grade 1	8-16 years	3	1	High	Low	3	2	2	6
Md	1	6	F	0	0	0	0	Peri-urban	Fissure Sealants	0	0	0	0	0	1	1	0	1	0	125	140	450	1	4	1	1	1	1	0	1	0	1	0	0	1	Md	Female	Peri-urban	Fissure Sealants	Grade 1	6-7 years	3	1	High	Low	3	2	2	6
Md	1	7	M	0	0	0	0	Peri-urban	Fissure Sealants	0	0	0	0	0	1	1	0	1	0	125	140	450	1	4	1	1	1	1	0	1	0	1	0	0	1	Md	Male	Peri-urban	Fissure Sealants	Grade 1	6-7 years	3	1	High	Low	3	2	2	6
Md	1	6	M	0	0	0	0	Peri-urban	Fissure Sealants	0	0	0	0	0	1	1	0	1	0	125	140	450	1	4	1	1	1	1	0	1	0	1	0	0	1	Md	Male	Peri-urban	Fissure Sealants	Grade 1	6-7 years	3	1	High	Low	3	2	2	6
Md	1	10	F	0	0	0	0	Peri-urban	Fissure Sealants	0	0	0	0	0	1	1	0	1	0	125	140	450	1	4	1	1	1	1	0	1	0	1	0	0	1	Md	Female	Peri-urban	Fissure Sealants	Grade 1	8-16 years	3	1	High	Low	3	2	2	6
Md	1	9	F	4	0	0	4	Peri-urban	Fissure Sealants	0	0	0	0	0	1	1	0	1	0	125	140	450	1	4	1	1	1	1	0	1	0	1	0	0	1	Md	Female	Peri-urban	Fissure Sealants	Grade 1	8-16 years	3	1	High	Low	3	2	2	6
Md	1	6	F	0	0	0	0	Peri-urban	Fissure Sealants	0	0	0	0	0	1	1	0	1	0	125	140	450	1	4	1	1	1	1	0	1	0	1	0	0	1	Md	Female	Peri-urban	Fissure Sealants	Grade 1	6-7 years	3	1	High	Low	3	2	2	6
Md	1	7	M	0	0	0	0	Peri-urban	Fissure Sealants	0	0	0	0	0	1	1	0	1	0	125	140	450	1	4	1	1	1	1	0	1	0	1	0	0	1	Md	Male	Peri-urban	Fissure Sealants	Grade 1	6-7 years	3	1	High	Low	3	2	2	6
Md	1	6	M	0	0	0	0	Peri-urban	Fissure Sealants	0	0	0	0	0	1	1	0	1	0	125	140	450	1	4	1	1	1	1	0	1	0	1	0	0	1	Md	Male	Peri-urban	Fissure Sealants	Grade 1	6-7 years	3	1	High	Low	3	2	2	6
Md	1	7	M	0	0	0	0	Peri-urban	Fissure Sealants	0	0	0	0	0	1	1	0	1	0	125	140	450	1	4	1	1	1	1	0	1	0	1	0	0	1	Md	Male	Peri-urban	Fissure Sealants	Grade 1	6-7 years	3	1	High	Low	3	2	2	6
[truncated: 2 more columns]
